# Supplementary material for: Multisite imaging of neural activity using a genetically encoded calcium sensor in the honey bee
Source: PLoS Biol. 2023 Jan 31;21(1):e3001984. doi: 10.1371/journal.pbio.3001984 (PMC9917304; doi:10.1371/journal.pbio.3001984)
Supplement: S2 Data — Data underlying Fig 4. (XLSX) [file pbio.3001984.s010.xlsx]

## Sheet: intensity LH
bees	HB1	HB2	HB3	HB4	HB5	HB6	HB7	HB8
16ol	0.060359	0.0171465	0.00502845	0.0530687	0.0544153	0.0377227	0.00198845	0.0856878
17ol	0.0652118	0.0114192	0.0216086	0.0698962	0.0603193	0.0404713	0.0211299	0.0758068
18ol	0.0604115	0.0133754	0.0116947	0.0383615	0.0415554	0.0399547	0.0064796	0.0714414
19ol	0.0452326	0.00472552	0.0242751	0.0429162	0.0350241	0.0352461	0.0106366	0.0536969
26ol	0.0555149	0.0155672	0.0167333	0.0754243	-0.0167055	0.0361097	0.01469	0.0961715
27ol	0.0656124	0.0175749	0.00868978	0.0753956	0.0559426	0.0476519	0.0057444	0.0808501
28ol	0.0571987	0.00740199	0.0158097	0.0748151	0.0564694	0.039322	0.0110402	0.072471
29ol	0.0656994	0.00374332	0.0165328	0.0553929	0.0462661	0.0278634	0.00241691	0.0658417
26one	0.0756714	0.0191677	0.00224194	0.0901428	0.00641196	0.0465235	0.0259083	0.0883977
27one	0.0698416	0.0199486	0.0295678	0.0670307	0.0184701	0.0472917	0.0286892	0.0946218
28one	0.0722983	0.0181107	0.0288314	0.0596561	0.0392995	0.040417	0.0215425	0.0799064
29one	0.0626587	0.00803281	0.0274788	0.0589739	0.0464589	0.0427304	0.0170661	0.0798781
6al	0.0770167	0.0247747	0.0366092	0.0823267	0.0195058	0.0520467	0.0150664	0.0937041
7al	0.0615699	0.0157714	0.0288353	0.0983727	0.0443507	0.0437048	0.030755	0.0953254
8al	0.0673317	0.0198461	0.03117	0.0809963	0.0445223	0.0501913	0.03227	0.0957107
9al	0.0435738	0.00855519	0.0298896	0.0665596	0.0374305	0.0501372	0.0121321	0.0778498
air	0.00370328	0.0043578	-0.018914	0.00700061	0.00672852	0.00535912	-0.0262034	0.0217034

## Sheet: Euclidian distances LH
odor 1	odor 2	HB1	HB2	HB3	HB4	HB5	HB6	HB7	HB8
16ol	17ol	0.0396052	0.0552195	0.0415357	0.0484836	0.0499925	0.054415	0.0599115	0.040597
16ol	18ol	0.0386129	0.0491941	0.037806	0.0457745	0.0522854	0.0611232	0.0524477	0.0432326
16ol	19ol	0.0429598	0.0519443	0.0446573	0.0435574	0.0630296	0.0585037	0.0558112	0.0517513
16ol	26ol	0.0440457	0.0505213	0.0464498	0.0520531	0.0853529	0.0607375	0.0544573	0.0392479
16ol	27ol	0.0419296	0.0491453	0.0485504	0.0494795	0.0588143	0.0552242	0.0565192	0.0404968
16ol	28ol	0.0392927	0.0500472	0.0505015	0.0518066	0.0540907	0.0537628	0.0553545	0.0417677
16ol	29ol	0.0403092	0.0502028	0.0423797	0.0418144	0.0468792	0.0555738	0.0610076	0.0462404
16ol	26one	0.0415991	0.0484705	0.045419	0.0600869	0.0671096	0.0588531	0.0530597	0.0379825
16ol	27one	0.0420807	0.0484314	0.0390567	0.0447288	0.0632199	0.0550444	0.0488289	0.039853
16ol	28one	0.0437167	0.0500069	0.0434313	0.0424732	0.0583708	0.0531201	0.0616701	0.0388042
16ol	29one	0.0440496	0.0477934	0.0439937	0.0431613	0.0478673	0.0585821	0.0522575	0.0392953
16ol	6al	0.0495112	0.053701	0.0486214	0.0581481	0.0579923	0.0586205	0.0559247	0.0396812
16ol	7al	0.0410738	0.0503311	0.0425147	0.0776488	0.0506332	0.0565686	0.0674487	0.0409352
16ol	8al	0.0422619	0.0526861	0.0469105	0.0609942	0.0507651	0.0678125	0.0562353	0.0410819
16ol	9al	0.0472336	0.0489226	0.0451092	0.0513149	0.0504538	0.0607139	0.043471	0.0416237
17ol	18ol	0.0392325	0.0533551	0.0431055	0.0578307	0.0412524	0.0603589	0.074958	0.0415379
17ol	19ol	0.0459381	0.0588821	0.0407099	0.0555482	0.0455661	0.0530154	0.0619929	0.0449028
17ol	26ol	0.0412629	0.0538963	0.0444407	0.0421885	0.0832556	0.0639841	0.057594	0.0450417
17ol	27ol	0.0440809	0.0524176	0.0408561	0.0424078	0.044401	0.0559826	0.0563923	0.0410154
17ol	28ol	0.0395364	0.0544932	0.0365674	0.0406741	0.0394822	0.0534225	0.0614113	0.0399733
17ol	29ol	0.042452	0.0551046	0.0338534	0.0495147	0.042462	0.0546739	0.0554716	0.0407325
17ol	26one	0.0416003	0.0539904	0.0420098	0.0474433	0.0630308	0.0565044	0.0622408	0.0407899
17ol	27one	0.0395931	0.053151	0.0353102	0.0444494	0.0559362	0.0561605	0.0619451	0.0438233
17ol	28one	0.0476066	0.0536725	0.0395868	0.0459633	0.0458107	0.0530723	0.0564665	0.0403681
17ol	29one	0.04274	0.054153	0.0395703	0.0424872	0.0435616	0.0593826	0.0479272	0.0393272
17ol	6al	0.0524697	0.0544795	0.0396322	0.0442471	0.0494049	0.0588863	0.0542195	0.0438576
17ol	7al	0.0427044	0.057398	0.0389496	0.0581646	0.0419866	0.0551604	0.0590055	0.0457472
17ol	8al	0.0450792	0.0597959	0.0343767	0.0460073	0.0423238	0.0674578	0.0710908	0.0441137
17ol	9al	0.0484867	0.0542678	0.0496904	0.0430989	0.0489429	0.0605866	0.0478262	0.0393867
18ol	19ol	0.0413544	0.0516045	0.0422419	0.0411761	0.0428388	0.0577969	0.0607943	0.0436205
18ol	26ol	0.0427001	0.0485335	0.0562295	0.0634087	0.0695518	0.0659448	0.0516762	0.0455317
18ol	27ol	0.0447661	0.0496393	0.0498974	0.0599495	0.0449768	0.0612646	0.0708163	0.0407946
18ol	28ol	0.0400741	0.0493956	0.0535625	0.0622031	0.040506	0.0589847	0.0634926	0.0389854
18ol	29ol	0.0417709	0.0496762	0.048468	0.0485364	0.0406503	0.0589966	0.0762446	0.041512
18ol	26one	0.042612	0.0486154	0.0487907	0.0738431	0.0506831	0.0646468	0.0543208	0.0428883
18ol	27one	0.0420927	0.0497089	0.0394166	0.0538303	0.0441175	0.0629567	0.0509073	0.0468899
18ol	28one	0.0463727	0.0496399	0.0398799	0.0505875	0.041803	0.0597044	0.0653094	0.041404
18ol	29one	0.0429882	0.0489366	0.0458893	0.0491704	0.0424733	0.0609699	0.0561135	0.0406825
18ol	6al	0.0529762	0.0533112	0.0418336	0.0706337	0.0415446	0.0647913	0.0608519	0.0460962
18ol	7al	0.0432953	0.0516233	0.0400503	0.0917493	0.0386731	0.0643329	0.0736037	0.0461064
18ol	8al	0.0462252	0.0545219	0.0461067	0.068669	0.0385474	0.0748059	0.059253	0.0466655
18ol	9al	0.045135	0.0489758	0.041353	0.0588241	0.0432255	0.0549007	0.0535802	0.0414297
19ol	26ol	0.0481711	0.054399	0.0527914	0.0606701	0.0713418	0.0622619	0.0563143	0.0579419
19ol	27ol	0.0512129	0.0522779	0.0479553	0.0581474	0.0505746	0.0593566	0.06452	0.0490518
19ol	28ol	0.042468	0.0514575	0.0482158	0.0586	0.0440007	0.0548947	0.0616035	0.0427052
19ol	29ol	0.0473203	0.0484748	0.0431658	0.0445622	0.0478392	0.0543099	0.0659029	0.0404242
19ol	26one	0.0522858	0.0528793	0.0426012	0.0712461	0.0547452	0.0564431	0.0617759	0.0523262
19ol	27one	0.0495932	0.0564202	0.0395966	0.0513323	0.0500295	0.0583876	0.0536202	0.056112
19ol	28one	0.0524348	0.0564897	0.0335527	0.0463572	0.0463021	0.0560932	0.0627829	0.0486479
19ol	29one	0.0482294	0.0485618	0.0386521	0.048647	0.0492337	0.0580982	0.0532831	0.0475456
19ol	6al	0.0599647	0.0615809	0.0409989	0.0677342	0.0433253	0.0591304	0.0589819	0.0563768
19ol	7al	0.0477441	0.0526284	0.0377923	0.0884813	0.0469786	0.0564186	0.0664477	0.0583761
19ol	8al	0.0517023	0.0562907	0.0401249	0.0679296	0.045386	0.0705292	0.0605617	0.0577748
19ol	9al	0.0431193	0.0488721	0.0470554	0.0563485	0.0532678	0.0590774	0.0501382	0.0447111
26ol	27ol	0.0509787	0.0518886	0.0467389	0.0415948	0.087827	0.0634676	0.0564668	0.0412558
26ol	28ol	0.0423649	0.0495443	0.0458202	0.0408152	0.0822218	0.0609901	0.0602198	0.0453502
26ol	29ol	0.0493617	0.0498389	0.0384311	0.0504527	0.0720942	0.0639711	0.0572293	0.0515036
26ol	26one	0.0465562	0.0473502	0.0472099	0.043405	0.0539527	0.0624393	0.0472928	0.038138
26ol	27one	0.0415696	0.0489386	0.0460265	0.0432873	0.0605781	0.0601703	0.0472479	0.0396957
26ol	28one	0.0550724	0.0468816	0.0507417	0.0456629	0.0753726	0.0616488	0.0449895	0.0410533
26ol	29one	0.0413131	0.0499977	0.0414246	0.045586	0.0737138	0.0634456	0.0412778	0.0419258
26ol	6al	0.0608512	0.0503384	0.0598312	0.0420706	0.0614626	0.0643523	0.0410508	0.0389809
26ol	7al	0.0472451	0.0513247	0.0488648	0.0548689	0.0725768	0.061716	0.0562078	0.0391707
26ol	8al	0.05214	0.0519138	0.0485664	0.0475883	0.0710883	0.0772099	0.058993	0.0389507
26ol	9al	0.0459317	0.0475997	0.0571739	0.0470924	0.0719075	0.0665967	0.046195	0.044171
27ol	28ol	0.0476031	0.0505694	0.0444583	0.0433867	0.0415594	0.0547567	0.064868	0.0400754
27ol	29ol	0.0406844	0.0511215	0.0410116	0.0496899	0.049072	0.0599556	0.0585393	0.0442062
27ol	27one	0.0475265	0.0496553	0.0468306	0.0430602	0.0589511	0.0519503	0.0613294	0.0418697
27ol	28one	0.0398508	0.0522714	0.0478273	0.0456469	0.0462194	0.0533454	0.0553768	0.0397861
27ol	29one	0.052164	0.0495891	0.0456294	0.0439836	0.0484784	0.0597764	0.0540435	0.037861
27ol	6al	0.0439087	0.0525245	0.052464	0.0436701	0.0528164	0.0560784	0.0492383	0.0421681
27ol	7al	0.0418817	0.0504234	0.0454885	0.0582708	0.0433751	0.0559848	0.054177	0.0411755
27ol	8al	0.0397445	0.0552635	0.044405	0.0472056	0.0503835	0.0651912	0.0700644	0.0416692
27ol	9al	0.0574905	0.0503689	0.0580797	0.0469687	0.0538446	0.057419	0.0517943	0.0393856
28ol	29ol	0.045005	0.0485258	0.0343208	0.0493256	0.0444593	0.0549863	0.06726	0.0417213
28ol	28one	0.0495353	0.0517136	0.0492191	0.046685	0.0426985	0.0526421	0.066236	0.041138
28ol	29one	0.0434645	0.0475926	0.0432477	0.0443543	0.0449141	0.0584116	0.0576364	0.0397648
28ol	6al	0.0554418	0.0567348	0.050731	0.0451867	0.0488982	0.0566967	0.0614559	0.0440569
28ol	7al	0.0441794	0.0505074	0.0502534	0.0576166	0.0429325	0.0558675	0.0698479	0.0450628
28ol	8al	0.0484296	0.0512836	0.0371639	0.0472921	0.0440077	0.067562	0.0626744	0.0459941
28ol	9al	0.0438602	0.0475403	0.0618427	0.0446232	0.0484778	0.0590884	0.0495329	0.0409644
29ol	29one	0.0467685	0.0466311	0.0372708	0.0449562	0.0384611	0.0603288	0.0554756	0.0425873
29ol	6al	0.047985	0.0563805	0.0486433	0.0585403	0.0444865	0.0651864	0.0567422	0.0505505
29ol	7al	0.0438898	0.0503286	0.0428614	0.0744584	0.0386459	0.0594946	0.067778	0.0519982
29ol	8al	0.0422578	0.0545616	0.0377893	0.0600223	0.0403321	0.0729469	0.0695364	0.0522306
29ol	9al	0.0532383	0.046459	0.0565211	0.0537745	0.0416231	0.0608912	0.0509968	0.0417387
26one	27ol	0.0426167	0.0490382	0.0405893	0.0452444	0.0663251	0.0564805	0.0659629	0.0388552
26one	28ol	0.045011	0.0485982	0.0417001	0.0463693	0.0612194	0.0550642	0.0539399	0.0425482
26one	29ol	0.0436825	0.048948	0.0386838	0.0586007	0.0536464	0.0639224	0.0613845	0.0467136
26one	27one	0.0415413	0.047055	0.0483815	0.0496465	0.038114	0.05326	0.0428607	0.038134
26one	28one	0.0442885	0.0480281	0.0456579	0.054069	0.0502354	0.0561225	0.0562169	0.0384455
26one	29one	0.0466288	0.0486148	0.042398	0.0546009	0.0549879	0.0596854	0.0489661	0.0387123
26one	6al	0.0471469	0.0520317	0.0558855	0.0425708	0.0446441	0.0525439	0.0523764	0.0386485
26one	7al	0.0434363	0.0505228	0.0456441	0.0482242	0.053459	0.055101	0.0642162	0.0401391
26one	8al	0.0435149	0.0500498	0.0443697	0.0470172	0.0511271	0.0668698	0.0509953	0.0395574
26one	9al	0.0545239	0.0474684	0.0614589	0.0547267	0.0481406	0.0615871	0.0463444	0.0398726
27one	28ol	0.0426155	0.0519278	0.0459582	0.0443409	0.053969	0.0542914	0.0544706	0.0449078
27one	29ol	0.0452503	0.0526698	0.039526	0.0431204	0.0483546	0.0615238	0.0624916	0.0503723
27one	28one	0.0494243	0.0485338	0.0361182	0.0419299	0.0440404	0.0542452	0.055786	0.0407831
27one	29one	0.0430816	0.0495998	0.0379025	0.0433647	0.0516091	0.0578519	0.0465797	0.0410618
27one	6al	0.0536157	0.0519413	0.0381819	0.0485806	0.0421988	0.0527584	0.0502856	0.039219
27one	7al	0.0455205	0.0503798	0.0362862	0.0647912	0.0478128	0.051205	0.0606402	0.0414277
27one	8al	0.0475269	0.0530286	0.0367578	0.0506271	0.0483261	0.0638525	0.0458448	0.0387291
27one	9al	0.0512059	0.0499301	0.0414861	0.0505341	0.0464013	0.0584468	0.0429484	0.0421475
28one	29ol	0.0420009	0.0522972	0.0433409	0.0429552	0.0456257	0.0558617	0.0533765	0.0435552
28one	29one	0.0549606	0.0515148	0.0357197	0.0420625	0.0478548	0.0586689	0.0470667	0.038493
28one	6al	0.0438849	0.051747	0.0381805	0.0508767	0.0447579	0.0571272	0.0425084	0.0413761
28one	7al	0.0450124	0.0539488	0.0332944	0.070839	0.0447181	0.0555074	0.0548444	0.0429171
28one	8al	0.0407563	0.0539308	0.0377664	0.0526256	0.0456189	0.0671397	0.0662974	0.0418676
28one	9al	0.0598396	0.0500834	0.0411919	0.0475077	0.0426398	0.0570766	0.0518533	0.0405254
29one	6al	0.0616876	0.0551746	0.0470724	0.0506566	0.0447728	0.0619108	0.04302	0.0415985
29one	7al	0.049376	0.0482887	0.0368406	0.0679483	0.0407706	0.0596911	0.0527001	0.0423028
29one	8al	0.0533621	0.0515837	0.0396391	0.0528509	0.0414669	0.0716091	0.0590758	0.0420965
29one	9al	0.0474248	0.0466851	0.0488295	0.0443954	0.0444776	0.0618875	0.0409886	0.0396675
6al	7al	0.0459644	0.057832	0.0410834	0.0490294	0.0422399	0.0544984	0.0487497	0.0383534
6al	8al	0.0439805	0.056484	0.0378284	0.045338	0.0455039	0.0654449	0.0620193	0.0374767
6al	9al	0.0658184	0.0556002	0.0413118	0.0506779	0.0468123	0.0616386	0.0459842	0.042502
7al	8al	0.0429845	0.0525396	0.0395988	0.05839	0.0416221	0.0664479	0.0659057	0.0379668
7al	9al	0.0519284	0.0502288	0.0417593	0.0629908	0.0431977	0.0625356	0.0548545	0.044006
8al	9al	0.0581097	0.0526932	0.0495379	0.0530682	0.0419333	0.0701119	0.0521385	0.0431393
