# Supplementary material for: Multisite imaging of neural activity using a genetically encoded calcium sensor in the honey bee
Source: PLoS Biol. 2023 Jan 31;21(1):e3001984. doi: 10.1371/journal.pbio.3001984 (PMC9917304; doi:10.1371/journal.pbio.3001984)
Supplement: S4 Data — Data underlying Fig 6. (XLSX) [file pbio.3001984.s012.xlsx]

## Sheet: intensity
bees	HB1	HB2	HB3	HB4	HB5	HB6	HB7
ipa		0.063306	0.065764	0.0292774	0.0327348	0.0526216	0.0360368
ocimene	0.013363	0.0449472	0.0512904	0.0290002	0.0369587	0.0466215	0.0210558
air	0.0085205	-9.0574e-05	0.012042	0.0105003	0.00698452	0.00995111	0.013199
qmp	0.0199942	0.0553137	0.0534954	0.0336804	0.0287223	0.0278991	0.0187368
9oda	0.00268322	0.0240761	0.0399154	0.0160976	0.0260125	0.0125279	0.0047
hob	0.00644962	0.0408346	0.0306985	0.0135945	0.0141414	0.0242783	0.0183941
hva	0.0179733	0.0461754	0.04249	0.0303258	0.0248967	0.00647025	-0.00341637
9hda	0.0203259	0.0264329	0.0489261	0.0167064	0.0197857	0.0502	0.0229409
mlino	0.0112233	-0.0170373	0.0280238	0.0192833	0.0169933	0.0319654	0.0131272
eole	0.00948092	0.0108383	0.0337217	0.0156795	0.0197257	0.037128	0.00911755
mole	0.0142712	0.00126145	0.0341237	0.0149802	0.0161035	0.0141121	0.0386097
epalmi	0.0117604	0.0202573	0.0411272	0.0257084	0.0232097	0.0294376	0.0336709
mpalmi	0.00337776	0.0411011	0.0255618	0.015814	0.0183827	0.00183025	0.0121549
iso	0.00288461	0.0259242	0.0177624	0.00276511	0.0083212	0.0221923	-0.0256509
