# Supplementary material for: Multisite imaging of neural activity using a genetically encoded calcium sensor in the honey bee
Source: PLoS Biol. 2023 Jan 31;21(1):e3001984. doi: 10.1371/journal.pbio.3001984 (PMC9917304; doi:10.1371/journal.pbio.3001984)
Supplement: S5 Data — Data underlying Fig 3B. (XLSX) [file pbio.3001984.s013.xlsx]

## Sheet: HB1
frames	16ol	17ol	18ol	19ol	26ol	27ol	28ol	29ol	26one	27one	28one	29one	6al	7al	8al	9al	air
1	0.041787	0.041012	0.0244617	0.0363069	0.0327834	0.0445927	0.0384076	0.0421741	0.0209252	0.038761	0.0326054	0.0667466	0.0385093	0.0387359	0.0358613	0.0437794	0.0256753
2	0.0282801	0.0234485	0.0328764	0.013593	0.0241414	0.0363043	0.0410911	0.0283535	0.032329	0.0421901	0.0101394	0.0587828	0.0353332	0.0348541	0.0275473	0.0210431	0.0307132
3	0.022751	0.0248635	0.0379399	0.0140045	0.0101607	0.0254322	0.0280671	0.0239921	0.007121	0.00986088	0.0227711	0.0122185	0.00461397	0.0258694	0.0140951	0.00450634	0.0111193
4	0.00347656	0.0214174	0.0126047	-0.00927582	-0.000941331	0.0269197	0.025204	0.0115224	0.00395775	0.0135802	0.0208446	0.061689	0.0136978	0.0194963	0.0125632	0.0252875	0.0107254
5	-0.00268672	0.0101815	0.0176376	-0.0275814	0.0102918	0.0118145	0.0183883	0.0217193	-0.00205906	0.0157928	0.00511361	0.0158059	0.00196886	0.011315	-0.00753749	0.0270327	-0.00344152
6	0.00717592	-0.00075482	0.00294241	0.00564523	-0.0020043	0.014461	0.0168372	0.0192222	-0.0075348	0.00412654	-0.00463737	0.0517822	0.00565211	0.00273907	-0.00291982	0.0210077	-0.0191865
7	-0.00127645	-0.00110344	0.0247267	0.00306364	-0.000823232	0.0105387	-0.0100129	0.00790112	-0.0136867	-0.000746204	-0.0144622	0.0339027	-0.00547849	-0.00394241	-0.0128941	0.0196914	-0.00425661
8	-0.0150214	0.0142428	-0.0111689	-0.0026753	-0.00514084	-0.00360899	-0.00139492	0.00746559	0.0138433	0.0012851	0.00590983	0.0500097	-0.0076919	-0.0132408	-0.0134451	-0.0026497	0.00712222
9	0.00356028	0.00466619	0.0194136	-0.000131902	0.00239357	0.00334669	-0.0154058	-0.015301	-0.0054285	-0.00487222	-0.00112262	0.0141558	0.00934144	-0.0141176	-0.00317046	0.0130979	-0.00400499
10	-0.00813922	-0.00380806	0.00346686	-0.00594738	-0.00810587	0.00775625	0.00170273	-0.000102001	0.0192555	0.00197729	0.00465362	0.0257718	-0.00644795	-0.00702539	-0.00718417	-0.0141634	-0.00193356
11	0.00425924	-0.000287702	-0.00359813	-0.00115084	0.0078678	-0.0101417	-0.00206944	0.00663889	-0.0140963	0.00321402	-0.000251844	-0.0224306	0.00335287	0.0186985	0.00696279	-0.00606645	0.00187901
12	0.0108399	-0.0049281	0.0238487	-0.00554607	0.00993701	0.00892015	0.0162912	0.0317113	-0.0122738	0.00615002	0.0156318	-0.0128043	0.00323695	-0.0108954	0.0116337	0.0167116	0.00674397
13	0.00186183	-0.00699866	0.0249757	0.00624477	0.000166918	-0.00186707	0.0161358	0.0127456	-0.00336274	0.0219232	0.0134378	-0.0018943	0.00642907	0.0177502	0.0206625	0.00940097	0.00251539
14	0.0268731	0.0202418	0.0243818	0.014252	0.00400122	-0.00149048	0.0304289	0.0107511	0.0167176	0.0153368	0.003402	0.0282804	-0.00356056	-0.000325262	0.0255573	0.0364544	0.0113326
15	0.00726047	0.0192226	0.0226092	0.0086828	0.00313948	-0.00482834	0.0292164	-0.00752825	0.00326571	0.00470199	0.0191028	0.0210772	0.00872944	0.0276293	0.0295853	0.00072943	0.00742216
16	0.0247401	0.0300318	0.00782263	0.020982	0.00368559	0.000726265	0.0101842	0.0253628	0.00588901	0.0239016	0.0220096	0.0154387	0.00506929	0.0223655	0.00705606	0.0404656	0.0128881
17	0.028085	0.0285019	0.0529477	0.0210437	0.0282129	0.0116043	0.0127606	0.0198422	0.0276358	0.0194358	0.0380226	0.02324	0.0270599	0.0362859	0.0443573	0.0270851	0.00149754
18	0.0571775	0.0385047	0.0248274	0.0260951	0.0385765	0.0376571	0.0440812	0.0422506	0.0444187	0.0464858	0.0466178	-0.0122947	0.0446548	0.0534219	0.039132	0.0473595	0.00936688
19	0.0597603	0.0381119	0.0738814	0.0327605	0.0692222	0.0537034	0.0473	0.0467288	0.0553365	0.0459368	0.0480554	0.0196662	0.080892	0.0618152	0.0710803	0.0550715	0.0225572
20	0.0804847	0.0480509	0.0449786	0.0368593	0.0700898	0.0619343	0.0510649	0.0564137	0.0643564	0.074629	0.0600395	0.048876	0.0852046	0.0888616	0.0435761	0.0771235	0.0466448
21	0.077267	0.0568757	0.0736285	0.0473715	0.0802309	0.0684554	0.0528532	0.0645182	0.0713133	0.0732318	0.061003	0.0342085	0.0837807	0.0795363	0.0669155	0.0542955	0.0353982
22	0.0649998	0.0664659	0.054527	0.0579265	0.0714022	0.0555888	0.0604281	0.0622887	0.0549558	0.0606536	0.0670134	0.0285286	0.0763703	0.0801091	0.0610347	0.0901096	0.0284847
23	0.0616252	0.0538011	0.0680588	0.0611283	0.0631917	0.0527335	0.0479123	0.0365405	0.0606513	0.0726646	0.0592823	0.0186429	0.0721506	0.0776791	0.0556867	0.0696442	0.0395144
24	0.0538699	0.0605138	0.0579084	0.045597	0.066793	0.0339101	0.0283115	0.0448095	0.033315	0.065329	0.0589465	0.0014406	0.0663913	0.055809	0.0381385	0.0606608	0.0426898
25	0.0447392	0.0408266	0.0332938	0.0319655	0.0637087	0.0243983	0.0336687	0.0329382	0.0227643	0.0606104	0.0551348	0.00725207	0.0487433	0.0490075	0.0382605	0.0673695	0.0472245
26	0.033335	0.0392788	0.0450615	0.026615	0.0562232	0.0228286	0.0188759	0.0288412	0.0147313	0.0510679	0.0528714	0.00325589	0.0421939	0.0402081	0.0246785	0.0515132	0.0372875
27	0.0334018	0.0510893	0.034668	0.0331445	0.042258	0.0299664	0.0262783	0.0264787	0.00831982	0.0425856	0.041129	0.00257568	0.0462323	0.0419007	0.0310182	0.0432157	0.0553263
28	0.025123	0.0325947	0.0383094	0.0216113	0.0440322	0.0181548	0.0287396	0.0359647	-0.000878673	0.0349191	0.0364813	0.0245446	0.0273169	0.0410155	0.0188776	0.0495772	0.0603037
29	0.0231698	0.0446996	0.0161507	0.0301707	0.0198519	0.0134978	0.0191693	0.0233361	-0.00188319	0.0589121	0.0458918	-6.12423e-05	0.0232268	0.033011	0.0194151	0.0357187	0.051305
30	0.0125304	0.0469891	0.0259619	0.0364225	0.0115516	-0.00881046	0.022568	0.0376865	-0.0146475	0.0353557	0.0246127	0.0212557	0.0125534	0.0206763	0.0107539	0.0344255	0.0557673
31	0.01532	0.0442063	0.0220334	0.0385603	0.0112819	-0.00463362	0.0201096	0.0190254	-0.00319785	0.0415782	0.0278039	-0.00462589	0.0157255	0.00161405	0.00154205	0.0203659	0.0357749
32	0.00347099	0.0560746	0.0316384	0.0415067	0.0117476	-0.00588073	0.0107232	0.0354927	-0.0010908	0.0218985	0.0189627	-0.047121	-0.000232887	0.00279669	0.00592465	0.0364454	0.0453142
33	0.0112779	0.0432854	0.0345325	0.0263615	0.00449754	-0.00630938	0.00673308	0.0241335	-0.0153063	0.034869	0.0232685	-0.0501097	-0.00957042	0.0164811	0.00613376	0.0310363	0.0531842
34	0.0038134	0.0381859	0.0281712	0.0113298	0.0138124	-0.0146116	0.023327	0.0145329	-0.0145335	0.0302163	-0.000252446	-0.0358831	-0.0123547	0.0114986	-0.00946182	0.0282133	0.0668305
35	0.000745379	0.0236806	0.0326181	0.0223377	-0.0120046	-0.0148795	0.00816343	0.0185894	-0.0342561	0.0181256	0.0147156	-0.0667489	-0.0183853	-0.00779334	0.0063987	0.0155971	0.0573404
36	-0.0118183	0.0146033	0.0103892	0.0163888	-0.00295849	-0.0033709	0.00267626	0.0208491	-0.0310447	0.0303674	0.0021312	-0.0725686	-0.0121788	-0.0070606	-0.00376163	0.0191717	0.0828892
37	-0.0169383	0.0267034	0.0295084	0.00857766	0.00333265	-0.0181418	0.010491	0.0263459	-0.0347608	0.0264616	0.00163473	-0.0365607	-0.025442	0.0119783	-0.0132042	0.0385184	0.0860109
38	-0.0179695	0.0305062	0.0202684	0.0160763	-0.00349422	-0.0132445	0.0043143	0.0409445	-0.0273936	0.00120551	-0.00183851	-0.0254688	-0.0219732	0.00719186	-0.0194269	0.0133286	0.0745388
39	-0.0172407	0.0315373	0.0550625	0.0292492	-0.00941662	-0.0300518	-0.00785569	0.0384995	-0.0353965	0.00757036	0.00643534	-0.0330608	-0.0355456	0.0163597	-0.000297353	0.0135458	0.0752771
40	-0.0242749	0.027715	0.0207396	0.00753725	-0.00123763	-0.0377138	-0.00755992	0.0185742	-0.0386422	0.0197484	0.00454771	-0.0273386	-0.0398904	0.01554	-0.028718	-0.00141132	0.073986
41	-0.021132	0.0265048	0.0258053	0.011625	0.0101137	-0.0361809	0.00177292	0.0111518	-0.0399496	-0.00172048	-0.0105415	-0.0752326	-0.0455728	0.00466364	-0.0266213	0.0194851	0.0798012
42	-0.0295174	0.0234635	0.0365986	0.00776662	-0.0053231	-0.032969	-0.0100889	0.00600853	-0.0543024	0.0275218	0.00256004	-0.043558	-0.0348725	0.0129508	-0.0160028	0.0166529	0.075762
43	-0.0199922	0.00737174	0.0344437	0.00507568	-0.0201695	-0.034053	0.00120168	0.00728693	-0.050595	0.049939	-0.00485206	-0.0826249	-0.0463978	0.00465965	-0.0262007	0.0248032	0.0516315
44	-0.0207904	0.0147238	0.0593367	0.0181553	-0.0117801	-0.0441573	-0.00463219	0.0159074	-0.0606065	0.0573738	-0.00790804	-0.0747798	-0.0325747	0.017486	-0.0267179	0.00476999	0.0654303
45	-0.0280438	0.0024667	0.0462858	0.0163668	-0.0128122	-0.0414184	0.0044925	0.00861032	-0.0474628	0.0511681	-0.0175055	-0.0689293	-0.0480968	0.00355712	-0.0358527	-0.000504515	0.0542893
46	-0.0226459	0.00420102	0.0515783	0.0074111	-0.0125076	-0.0522013	0.00217754	0.00867584	-0.0512457	0.0449666	-0.018338	-0.0448233	-0.0413917	-0.00312135	-0.0262591	-0.00199226	0.0605883
47	-0.0273637	0.0118953	0.0247883	0.0104833	-0.00989331	-0.0503805	-0.0010413	-0.0129008	-0.054477	0.0183411	-0.026217	-0.0777169	-0.0389542	-0.00640203	-0.0336557	-0.00716627	0.0751259
48	-0.0213772	0.0292458	0.0355532	0.020567	-0.0258613	-0.0554146	0.0057509	0.0020908	-0.051949	0.00496941	-0.0227175	-0.0437702	-0.0562754	-0.00095901	-0.0173817	0.0132423	0.0696722
49	-0.0227494	0.0215743	0.0335164	0.0229055	-0.0226247	-0.0436739	0.0113331	-0.00149045	-0.0626113	0.00392058	-0.0322118	-0.0455173	-0.0556778	0.00308562	-0.0313392	-0.0329029	0.0580515
50	-0.0195508	0.0403279	0.0203753	0.0188031	-0.0298034	-0.0469361	0.00635982	-0.00587283	-0.0574385	-0.00740751	-0.0288472	-0.0283383	-0.044965	-0.0176308	-0.0159577	-0.000482024	0.0761942
51	-0.0127776	0.0527144	0.0315917	0.0323155	-0.0334094	-0.0291077	0.00570832	-0.00197932	-0.0562839	-0.00906074	-0.0360872	-0.0388038	-0.045142	-0.00220966	-0.0450094	-0.0122133	0.0763373
52	-0.0197738	0.041664	0.0467195	0.0644585	-0.0360692	-0.0480536	0.0266689	-0.00212262	-0.0626682	0.0164755	-0.0279109	-0.0360495	-0.0516083	-0.007468	-0.0353886	-0.0165027	0.0824273
53	-0.0206284	0.0438923	0.0595952	0.0829567	-0.0309664	-0.0325236	0.0224566	-0.0116983	-0.046299	-0.0224489	-0.0251913	-0.0215353	-0.0440717	-0.0145966	-0.0262249	-0.0208747	0.100036
54	-0.0202189	0.0381158	0.0753624	0.0680149	-0.0332975	-0.0359747	0.0124539	0.00111592	-0.042757	0.00316294	-0.0217836	-0.0128786	-0.0410484	0.00421441	-0.0352774	-0.0244013	0.0687547
55	-0.0180665	0.0173965	0.0587963	0.0543209	-0.0446775	-0.0355928	-0.0109185	0.0039749	-0.0453447	-0.0232305	-0.0211427	-0.0601474	-0.0399115	0.0030711	-0.0340614	-0.00855141	0.0516811
56	-0.0159917	0.016964	0.051224	0.0434996	-0.021553	-0.051985	0.0112187	0.00720389	-0.0576798	-0.0140138	-0.0164737	-0.0256154	-0.0446454	-0.0113224	-0.0391862	-0.0221798	0.0536608
57	-0.020052	0.029062	0.0402793	0.0445448	-0.0245987	-0.0547501	-0.00104837	0.0097701	-0.0527176	-0.0232567	-0.0202588	-0.0279349	-0.0440192	-0.00892055	-0.0433783	-0.0158411	0.0601378
58	-0.0325412	0.033527	0.0732675	0.038607	-0.0112925	-0.0424509	-0.00233874	0.00806473	-0.0534181	-0.0290613	-0.0183694	-0.0422041	-0.0392918	-0.017858	-0.047468	-0.00138815	0.0729043
59	-0.032529	0.0385234	0.0629593	0.026387	-0.0229141	-0.0452021	0.00285138	0.00669147	-0.0638762	-0.0202313	-0.0222712	-0.0343113	-0.0324038	-0.0247072	-0.0443684	-0.00224328	0.0486112
60	-0.0191315	0.0299178	0.0659416	0.0275168	-0.028981	-0.0478136	0.0190114	-0.00818817	-0.0615591	-0.0175365	-0.0123211	-0.0578683	-0.0368771	-0.03477	-0.0324275	-0.00887442	0.0870583
61	-0.0263639	0.0177819	0.0371474	0.0359345	-0.0165949	-0.0457661	0.0190288	0.0046431	-0.0535089	-0.0127144	-0.0120319	-0.0178234	-0.0457779	-0.0178026	-0.0313139	0.00320131	0.0671827
62	-0.0153721	0.0122259	0.0499487	0.0430864	-0.0200002	-0.0509219	0.0259348	0.00930342	-0.0530909	-0.0111823	-0.0138544	-0.0420991	-0.0377319	-0.0239956	-0.0347854	-0.0249985	0.0487077
63	-0.0138204	0.0158359	0.0308998	0.0301183	-0.0284416	-0.0475966	0.0152797	0.0076714	-0.0533241	-0.0142169	-0.00679204	-0.0560128	-0.0265543	-0.0262629	-0.0369913	0.000265459	0.0681306
64	-0.0203926	0.0200978	0.0458563	0.0382318	-0.010266	-0.0417541	0.0145142	0.0107744	-0.0495506	-0.0114509	-0.0100706	-0.0399293	-0.0399443	-0.0165047	-0.0448181	0.00442126	0.0713387
65	-0.0249307	0.0122212	0.0263485	0.0473049	-0.0196229	-0.0303955	0.0117651	0.0353597	-0.0520785	-0.00956157	-0.00555441	-0.0731873	-0.0361998	-0.0150994	-0.0423376	-0.0198606	0.073122
66	-0.0181264	0.00603116	0.0369052	0.0563061	-0.017349	-0.0345385	0.0281014	0.0346642	-0.0434752	-0.0247455	0.000745527	-0.0486544	-0.0369645	-0.0218466	-0.0367934	0.0123686	0.0730746
67	-0.0153717	0.0244885	0.0481533	0.0412169	-0.0220594	-0.0257219	0.00762168	0.0269867	-0.0563185	-0.00847386	-0.00894738	2.26737e-05	-0.0346099	-0.0265962	-0.0460361	-0.0198992	0.0670252
68	0.000784871	0.0291847	0.0273863	0.0262188	-0.019887	-0.0236984	0.0346368	0.00809053	-0.0428911	-0.00719944	-0.00466032	0.00934295	-0.0407176	-0.0269742	-0.0344541	-0.00324291	0.0670072
69	-0.00174682	0.0115119	0.0492213	0.0407744	-0.0312038	-0.0179342	0.0485132	0.0132014	-0.0390932	-0.00344555	-0.00408908	-0.00611277	-0.0356836	-0.0287925	-0.0436678	-0.026391	0.0671165
70	-0.0147805	0.00636996	0.0160636	0.0306441	-0.0227053	-0.0267346	0.0562591	0.0262285	-0.0408279	-0.0155843	-0.019341	0.0144941	-0.0259545	-0.0152158	-0.0304254	0.00939262	0.0666198
71	-0.0158696	0.0100331	0.0680139	0.0405805	-0.0142619	-0.0377062	0.0391923	0.00609218	-0.0497256	-0.000740036	-0.00584845	0.0233197	-0.0235465	-0.0221091	-0.0322941	-0.0122376	0.0515411
72	0.00131534	-0.0173148	0.0222612	0.0243605	-0.0104146	-0.0395331	0.014837	0.0181053	-0.0405944	-0.00111517	-0.00718019	0.0456196	-0.0243918	-0.0198757	-0.0318881	0.00678662	0.0630047
73	0.00339148	-0.00329872	0.0394262	0.0256719	-0.0299802	-0.0275077	0.0107976	0.0337654	-0.0372185	-0.00273433	-5.78459e-05	0.00431033	-0.0296236	-0.00636472	-0.0335709	-0.00363602	0.0569825
74	0.000942612	0.00819294	0.0272948	0.0393875	-0.0161201	-0.0341252	0.0138239	0.0331355	-0.0285144	-0.00478233	-0.00943362	-0.0214266	-0.0392142	0.00827973	-0.0210615	-0.0070563	0.0644892
75	0.00997119	0.00357934	0.0484706	0.0454284	-0.0297912	-0.0274337	0.00967179	0.0271471	-0.0295178	-0.003579	0.00607382	-0.0227632	-0.0263376	-0.00567041	-0.0228544	0.00474336	0.0712648
76	0.00802721	0.0113616	0.0527053	0.0355679	-0.0298146	-0.0282849	-0.00170085	0.021884	-0.0187518	-0.00913529	0.00783041	-0.0328939	-0.0347362	-0.00239884	-0.0243762	-0.00663881	0.0545888
77	0.0069656	0.00512395	0.0214561	0.029451	-0.0154407	-0.035436	0.00058177	0.0203291	-0.0191036	-0.0121515	0.013059	-0.0568611	-0.0340437	0.00635276	-0.0391717	0.00688073	0.0581508
78	0.00833638	0.0145567	0.0749189	0.023638	-0.00374073	-0.0238978	0.00344308	0.014767	-0.0179774	6.39389e-06	0.0044014	-0.046219	-0.028808	-0.0149786	-0.0370006	0.00621922	0.0612436
79	-0.00772858	0.0136816	0.0464979	0.0311136	-0.0136925	-0.0263525	0.00353613	0.020995	-0.0258656	0.0148686	0.00476089	-0.0373166	-0.0315778	-0.0135919	-0.0294791	0.00502981	0.0554301
80	0.00812192	0.0229853	0.0622802	0.00896539	-0.0158617	-0.0226624	-0.0014478	0.0117083	-0.0186105	0.0128861	0.00201626	-0.0588103	-0.0329077	-0.00966465	-0.0346093	-0.00534341	0.0669444
81	0.0109136	0.0277942	0.0332665	0.00520045	-0.0167023	-0.0190741	-0.00117189	0.0171744	-0.0185269	0.00639238	-0.0060687	-0.040871	-0.023642	-0.00884051	-0.0324784	-0.00270589	0.0428047
82	0.000660303	0.0188785	0.0599385	0.0131152	-0.00721336	-0.0150169	0.00041282	0.0307582	-0.00660686	0.00382031	0.0115928	-0.0126823	-0.0170257	-0.0109261	-0.0258448	-0.00761444	0.0601693
83	0.00329422	0.0144156	0.0333494	0.00864576	-0.0116459	0.00486243	-0.0124368	0.0247522	-0.000339629	0.0231317	0.00784229	-0.00950213	-0.0113862	-0.0139406	-0.0253995	0.00161705	0.0685339
84	0.0139887	0.0506716	0.066498	0.00477936	0.00153559	-0.009808	0.000830455	0.0318651	-0.00345496	0.00949508	0.022666	-0.0409748	-0.00144276	-0.00329903	-0.0251226	-0.0131787	0.0582488
85	0.00625572	0.0449043	0.0211237	0.0301816	0.0141753	-0.0134499	-0.00361782	0.0242893	-0.0066371	0.0214073	0.0221727	0.0172724	-0.00826065	-0.00740294	-0.0210186	-0.00272214	0.0843903
86	0.00861854	0.0447296	0.0561566	0.0206329	0.0136577	-0.00299649	0.00252935	0.0301886	-0.00147865	0.0194961	0.0120911	0.0115395	-0.00435174	-0.00166369	-0.0237992	-0.00508164	0.0719351
87	0.00749185	0.0446917	0.0417112	0.0165867	0.0101652	-0.0106622	0.0105521	0.0192015	0.0127354	0.0297426	0.0140191	0.0243246	-0.020544	0.000738157	-0.0389149	0.0324911	0.0890813
88	0.0127836	0.0301093	0.0598228	0.0239668	0.0159323	-0.000763004	0.012199	0.0306826	0.0110984	0.0319116	0.00448663	-0.00512191	-0.012363	0.00609414	-0.0305574	0.0263914	0.069031
89	0.0193896	0.0333639	0.0307233	0.0116441	0.016502	-0.00914443	0.0265382	0.0328135	0.01765	0.0452108	0.0112015	0.00141745	-0.0161723	0.0123214	-0.0217025	0.0321762	0.061457
90	0.019104	0.0152681	0.0669713	0.0340124	0.0067533	-0.00987092	0.0250973	0.045076	0.0215974	0.0239492	0.0101606	-0.0213579	-0.0119216	0.0115596	-0.0298465	0.0376889	0.0686658
91	0.023068	0.03758	0.0501804	0.0333185	0.0045775	-0.00495326	0.0256721	0.0270545	0.00981005	0.0396045	0.0133707	-0.0278084	-0.00342373	-0.000401086	-0.00898175	0.0273211	0.0684244
92	0.0110201	0.0321749	0.061319	0.0179366	0.0113757	-0.00569929	0.00115211	0.0304267	0.0108553	0.00842662	0.0230878	-0.0318997	-0.0180191	0.00828356	-0.00725841	0.0223913	0.0621983
93	0.00748757	0.0433846	0.0636999	0.023788	0.0218746	-0.00325706	0.00767546	0.055292	0.00706165	0.00895603	0.00735688	-0.0268473	-0.0152826	0.0113431	-0.0148977	0.029478	0.0518822
94	0.00395031	0.0411261	0.0729873	0.0102588	0.0115535	-0.00938607	0.0198017	0.0487538	0.0106467	0.0184641	0.0152067	-0.0315236	-0.012671	0.0010301	-0.0228216	0.0302247	0.0480789
95	-0.00184145	0.0294186	0.0854571	0.000362422	0.0102975	-0.00312602	0.0180021	0.0408966	0.0152044	0.0562819	0.0210993	-0.0343906	-0.0078947	-0.00265858	-0.0307806	0.0095785	0.0533349
96	-0.00800923	0.0243301	0.0759409	0.0239841	0.0107507	0.00307254	0.0379206	0.0543711	0.00549695	0.0471593	0.0148004	-0.0498066	-0.0124099	0.00673398	-0.0058674	0.0236681	0.0421266
97	0.0136125	0.0460226	0.0790323	0.0332708	0.0168788	-0.00196613	0.0368491	0.0332443	0.0155225	0.055615	0.0259645	-0.0186686	-0.00502295	0.0117976	0.00469469	0.0127955	0.0457927
98	0.00681493	0.0368741	0.0767634	0.0376711	0.0230422	0.022413	0.02859	0.0233452	-0.000604036	0.0224172	0.0190126	-0.0143005	-0.00786792	0.0120786	0.00544563	0.0371888	0.0651143
99	0.0142814	0.0254508	0.0821522	0.025292	0.0216484	0.0181723	0.0496434	0.0308301	-0.00408864	0.0337536	0.0182734	0.00613685	-0.00221905	0.0132732	-0.00104626	0.0174177	0.0612421
100	0.010111	0.0337452	0.0645286	0.0300903	0.00704035	0.0143095	0.0460458	0.0384413	-0.00174358	0.0257161	0.0106918	0.0108216	0.00822507	0.0248547	-0.0164358	0.0356567	0.0794766

## Sheet: HB2
frames	16ol	17ol	18ol	19ol	26ol	27ol	28ol	29ol	26one	27one	28one	29one	6al	7al	8al	9al	air
1	0.11023	0.086082	0.102035	0.105828	0.183406	0.0902955	0.106929	-0.013216	0.476735	0.0842584	0.390582	0.129016	0.134087	0.0884093	0.0985317	0.123411	0.230031
2	0.168775	0.0787961	0.0910443	0.105074	0.121148	0.0510282	0.0836822	0.358374	0.463728	0.0807953	0.375861	0.113916	0.167459	0.128161	0.480402	0.090749	0.137147
3	0.261253	0.0693356	0.0691638	0.122482	0.137269	0.0927783	0.0696927	0.385441	0.409211	0.0699892	0.21896	0.0982596	0.499951	0.145127	0.667479	0.0696594	0.367647
4	0.126475	0.0584946	0.0790366	0.109177	0.111929	0.0829025	0.0450501	0.163846	0.180461	0.035778	0.120311	0.0797289	0.220294	0.0950691	0.261059	0.0649173	0.0569003
5	0.150472	0.0517669	0.0700502	0.06455	0.12291	0.0504622	0.0371971	-0.0297846	0.0450925	0.0287178	0.0791628	0.0602257	0.141394	0.0792996	0.223695	0.0393479	0.0985042
6	0.116153	0.0182164	0.0417043	0.0374073	0.126469	0.0234715	0.0418471	0.00682838	-0.0140162	0.0204232	0.0309149	0.0390636	0.0445117	0.0549631	0.263695	0.0207462	0.028305
7	0.0335818	-0.00030997	0.0325032	0.0315198	0.0255404	0.0293017	0.0192242	-0.0477303	-0.0231292	0.0275401	0.003094	0.028599	0.046526	0.0389204	0.218523	0.0234619	0.0391337
8	0.0364092	-0.0149398	0.0105206	0.00171622	0.00912158	0.00841467	0.0192795	-0.0617613	-0.0180724	0.0156885	-0.00166757	0.0223423	0.0194151	-0.00538397	0.0539763	-0.00112927	0.0239249
9	0.00400321	0.00216759	-0.00281259	0.00438796	0.00731454	-0.0104702	0.00941279	-0.0360544	0.00768364	0.00289659	0.0261295	-0.00239333	0.00991111	0.00755427	0.0151554	0.0010391	0.0107989
10	-0.000235582	-0.00311859	0.00660323	0.00656099	-0.0188094	0.000248258	-0.0155428	0.0786523	0.002872	-0.00112616	0.00256824	-0.000351496	-0.00144208	-0.00107467	-0.00832001	0.00754147	0.00701868
11	0.000419804	-0.00273966	-0.00031417	-0.00261909	0.00450619	0.00595017	0.00013131	-0.0128695	-0.00779736	-0.00582695	-0.0282896	0.00892312	-0.0123615	-0.000631452	0.00163032	0.00106613	-0.0141903
12	0.0159757	-0.00663176	-0.00952696	0.0155261	-0.0311734	-0.00393253	-0.00628166	-0.0161894	-0.00763474	0.00121582	0.0337543	0.00933943	-0.0267765	0.00651673	-0.0286711	-0.00307744	0.000875055
13	-0.000212554	-0.0179335	-0.00163128	0.000417994	-0.0529814	-0.0111604	0.000765091	0.0495697	0.00256359	0.0314362	0.0117691	-0.0190429	0.00845403	-0.0204132	-0.00920464	0.00663627	-0.016025
14	0.00960361	-0.0097801	-0.0199815	0.00845988	-0.0175715	0.000127717	-0.014579	-0.0306352	0.761734	0.0433928	0.0175931	-0.0167774	-0.0323708	-0.0125889	-0.0260781	0.0109205	-0.0241463
15	-0.00857861	-0.0182459	0.0050772	-0.0184889	-0.0229358	-0.000837765	-0.0134595	-0.0751665	0.815406	0.0328033	0.0259985	-0.0054088	-0.0310986	0.0756425	0.0108533	0.004419	-0.0203973
16	0.147776	-0.00377087	0.0220872	-0.0158682	-0.0101125	-0.015925	-0.00667029	-0.0659095	0.728164	0.0382354	0.0342109	-0.0118269	-0.0394235	0.0226435	0.0157686	0.0251404	-0.0193639
17	0.185949	0.114624	0.0511717	-0.0017994	0.106935	0.146237	0.121953	0.0992972	0.489294	0.374741	0.125106	0.111173	0.0983156	0.131442	0.153041	0.0706826	0.238338
18	0.356122	0.168658	0.127991	0.0377369	0.218359	0.174073	0.157878	0.453704	0.58011	0.553094	0.16775	0.236975	0.306951	0.184911	0.179187	0.112286	0.106255
19	0.347768	0.190887	0.158822	0.0835414	0.23251	0.238472	0.230927	0.46365	0.571565	0.570276	0.234042	0.239425	0.428475	0.232298	0.352908	0.12929	0.201483
20	0.476319	0.176498	0.176243	0.0726715	0.202891	0.241464	0.225173	0.426856	0.500678	0.535603	0.200653	0.323975	0.345187	0.265973	0.253692	0.153874	0.137594
21	0.281003	0.163559	0.099124	0.0828842	0.256776	0.298315	0.207507	0.331358	0.529328	0.513447	0.187831	0.462922	0.368273	0.234523	0.305607	0.153652	0.0817415
22	0.299916	0.159527	0.158296	0.1113	0.240456	0.229291	0.188319	0.0224407	0.2636	0.411279	0.163309	0.36248	0.450647	0.207861	0.228994	0.14122	0.0410784
23	0.260017	0.137618	0.0712908	0.0597573	0.173163	0.17542	0.167152	0.0489047	0.182621	0.329187	0.160049	0.31338	0.407567	0.232028	0.460799	0.127972	0.0541872
24	0.197628	0.114064	0.0556889	0.0198101	0.150758	0.183923	0.159942	0.027238	0.11959	0.317778	0.175151	0.140814	0.377652	0.151605	0.252676	0.100723	0.0377662
25	0.16903	0.0925575	0.0283898	0.00504671	0.0903593	0.117332	0.120544	0.240556	0.161755	0.203791	0.132627	0.135764	0.220236	0.123993	0.256039	0.0924865	0.0437716
26	0.170751	0.0441278	0.0126062	-0.0248783	0.0822985	0.063541	0.0869871	0.381205	0.0976014	0.156106	0.0920896	0.0583185	0.222267	0.099945	0.238887	0.0586019	0.0506111
27	0.169602	0.0278822	0.00974538	0.00790695	0.0339943	0.0513347	0.059401	0.034543	0.0406768	0.112323	0.0455557	0.0308684	0.152048	0.0587998	0.146817	0.0820942	0.0325758
28	0.182136	0.00532628	-0.0159265	-0.0278763	0.0378766	0.0274872	0.00942715	0.11231	0.0325099	0.0743236	0.0281208	0.00611024	0.0609304	0.0241384	0.102504	0.0287885	0.107423
29	0.0953084	-0.0279566	-0.0353351	-0.038535	0.0164223	-0.00201333	-0.00567117	-0.0155423	-0.000997827	0.0459655	0.00335261	-0.0164556	0.0495681	-0.0337729	-0.000254341	0.0179994	0.0260705
30	0.118767	-0.0571847	-0.0494702	-0.0557863	-0.0507658	-0.0395578	-0.0173296	-0.0460832	-0.0542529	0.00526872	-0.0238757	-0.0322835	-0.00415444	-0.0727466	0.0121538	-0.0107423	0.0184093
31	0.0439244	-0.0751465	-0.0720601	-0.0624143	-0.0664812	-0.0573864	-0.0427164	-0.042839	0.00402249	-0.0300157	-0.0505087	-0.0622438	0.191303	-0.112089	-0.0256134	-0.0117844	0.00780421
32	-0.0368328	-0.10626	-0.0538872	-0.0828621	-0.108281	-0.106926	-0.0679516	-0.0489951	-0.0468169	-0.0202795	-0.072337	-0.0770509	-0.0323124	-0.143557	-0.0587255	-0.0440317	0.00816114
33	-0.0557398	-0.125594	-0.105022	-0.0862746	-0.150037	-0.128223	-0.062161	-0.116889	-0.0824546	-0.0549316	-0.091742	-0.0882908	-0.0409621	-0.179223	0.223103	-0.0613323	0.0115391
34	-0.0820551	-0.128332	-0.122223	-0.0962556	-0.184655	-0.158079	-0.0803537	0.0205811	-0.0746183	-0.0818351	-0.132008	-0.119109	0.0118007	-0.19268	-0.0253249	-0.077186	0.00751934
35	-0.0772215	-0.15103	-0.129997	-0.0974196	-0.186081	-0.198874	-0.105499	0.160592	-0.0637511	-0.114486	-0.122741	-0.148204	-0.0894425	-0.225028	1.14549	-0.0407642	0.0406986
36	-0.0989805	-0.156292	-0.130872	-0.112748	-0.210896	-0.215609	-0.134473	-0.137299	-0.135508	-0.146252	-0.152521	-0.155358	-0.167863	-0.244179	0.154173	-0.0880048	0.00543818
37	-0.11085	-0.130613	-0.112606	-0.106191	-0.230757	-0.235506	-0.134109	-0.146507	-0.0760875	-0.151303	-0.180293	-0.174262	-0.191588	-0.267176	0.240389	-0.102898	-0.0145485
38	-0.111015	-0.189162	-0.123077	-0.110409	-0.242943	-0.248983	-0.14909	-0.0688382	-0.14844	-0.178592	-0.194436	-0.202078	-0.234598	-0.277478	0.395127	-0.100098	-0.0166118
39	-0.0918323	-0.195987	-0.136454	-0.112655	-0.253736	-0.260769	-0.149146	-0.103657	-0.113787	-0.197707	-0.216705	-0.216272	-0.26183	-0.300891	0.124436	-0.105737	-0.00207082
40	-0.0639779	-0.225684	-0.135876	-0.10092	-0.268311	-0.285137	-0.175912	-0.109906	-0.16454	-0.198649	-0.223374	-0.198831	-0.280401	-0.325905	-0.147135	-0.112699	-0.0123892
41	-0.159487	-0.233691	-0.1441	-0.102229	-0.269566	-0.293248	-0.182815	-0.123067	-0.154812	-0.210447	-0.23442	-0.216731	-0.292308	-0.361479	-0.181993	-0.1221	-0.0307934
42	-0.118234	-0.25323	-0.147591	-0.11548	-0.28799	-0.304117	-0.187841	-0.125115	-0.224236	-0.219991	-0.242488	-0.213399	-0.296951	-0.337446	-0.180417	-0.128181	-0.0161053
43	-0.170122	-0.257644	-0.155816	-0.0631705	-0.296832	-0.303231	-0.197037	-0.127369	-0.238752	-0.247389	-0.257483	-0.224577	-0.316782	-0.358625	-0.205321	-0.136325	-0.0248704
44	-0.122927	-0.260397	-0.157566	-0.0988809	-0.318293	-0.313729	-0.222849	-0.119805	-0.245645	-0.257847	-0.266983	-0.0665954	-0.264213	-0.391001	-0.183589	-0.142767	-0.0170532
45	-0.00633664	-0.272097	-0.160591	-0.0933043	-0.32028	-0.314103	-0.195312	-0.134278	-0.26827	-0.257417	-0.273704	-0.183306	-0.278228	-0.389549	-0.194996	-0.137535	-0.0220021
46	-0.055918	-0.26319	-0.172034	-0.0885295	-0.316129	-0.326526	-0.217807	-0.143883	-0.266412	-0.25859	-0.279558	-0.233897	-0.32214	-0.404846	-0.177062	-0.146265	-0.0143458
47	-0.143106	-0.279328	-0.161092	-0.112127	-0.319935	-0.319762	-0.219569	-0.148576	-0.288446	-0.275471	-0.281717	-0.191416	-0.350244	-0.409427	0.0878825	-0.152284	-0.0252321
48	-0.165183	-0.286772	-0.169126	-0.112207	-0.302339	-0.261778	-0.231527	0.261205	-0.287151	-0.266688	-0.292681	-0.197988	-0.399553	-0.340114	-0.162819	-0.152352	-0.0227906
49	-0.1729	-0.272369	-0.160475	-0.123325	-0.320283	-0.348307	-0.233414	-0.0931537	-0.302814	-0.262788	-0.284122	-0.215635	-0.404898	-0.306378	-0.181931	-0.170961	-0.0442077
50	-0.192331	-0.293399	-0.164155	-0.124882	-0.289521	-0.355285	-0.235452	-0.14513	-0.299436	-0.269443	-0.297273	-0.243388	-0.412941	-0.374316	-0.192842	-0.16608	-0.0361452
51	-0.201683	-0.289021	-0.148415	-0.123265	-0.283614	-0.332887	-0.251141	-0.119261	-0.297011	-0.284088	-0.272201	-0.259421	-0.425049	-0.385953	-0.00870942	-0.167903	-0.0154699
52	-0.214317	-0.296809	-0.12358	-0.114078	-0.317664	-0.337489	-0.251473	-0.147623	-0.320137	-0.302255	-0.2936	-0.25878	-0.424876	-0.421614	-0.18068	-0.168742	0.0179627
53	-0.198626	-0.293894	-0.133431	-0.123617	-0.319163	-0.325669	-0.25303	-0.146752	-0.344337	-0.297119	-0.299888	-0.243976	-0.35898	-0.417285	-0.217859	-0.155179	-0.0188741
54	-0.20816	-0.302175	-0.128003	-0.128559	-0.342289	-0.329522	-0.268385	-0.129038	-0.326733	-0.300325	-0.285282	-0.245784	-0.398215	-0.392127	-0.2072	-0.152787	-0.0212685
55	-0.196117	-0.303635	-0.143061	-0.121592	-0.355765	-0.329882	-0.265347	-0.158389	-0.321058	-0.297879	-0.298725	-0.2459	-0.378875	-0.409891	0.10059	-0.157188	-0.0249414
56	-0.205626	-0.297004	-0.152735	-0.140692	-0.278358	-0.328695	-0.240486	-0.00955123	-0.340156	-0.286601	-0.269276	-0.250944	-0.392172	-0.409937	-0.209215	-0.147065	-0.031357
57	0.0191877	-0.299035	-0.1643	-0.127637	-0.288996	-0.310916	-0.25858	-0.133996	-0.335876	-0.293974	-0.281588	-0.198795	-0.389569	-0.402061	0.0287146	-0.15744	-0.0300175
58	-0.141542	-0.30266	-0.163792	-0.124723	-0.33263	-0.311479	-0.241074	-0.147439	-0.359362	-0.294782	-0.268935	-0.185797	-0.427726	-0.390238	-0.152382	-0.142743	-0.018757
59	-0.181906	-0.31179	-0.163918	-0.121106	-0.286072	-0.140771	-0.244113	-0.167528	-0.353987	-0.299234	-0.270512	-0.149883	-0.425162	-0.396872	-0.0964846	-0.167089	-0.0277491
60	0.273312	-0.30131	-0.153252	-0.126413	-0.316962	-0.192709	-0.249091	-0.164921	-0.3513	-0.291573	-0.24047	-0.185021	-0.413696	-0.366744	-0.0600673	-0.172867	-0.0321776
61	-0.0237452	-0.292503	-0.152647	-0.126739	-0.265629	-0.194904	-0.237671	-0.164569	-0.350256	-0.284385	-0.256762	-0.154144	-0.401572	-0.36144	-0.011777	-0.185598	0.00593793
62	-0.161104	-0.293354	-0.163601	-0.111208	-0.290373	-0.25136	-0.232496	0.174889	-0.361112	-0.284609	-0.266939	-0.210795	-0.379943	-0.349394	-0.135202	-0.186422	-0.0293682
63	-0.187412	-0.296231	-0.162361	-0.124032	-0.215657	-0.205058	-0.224034	-0.122324	-0.309556	-0.279747	-0.275845	-0.223691	-0.339879	-0.356049	-0.157023	-0.158219	-0.0468508
64	-0.177095	-0.276965	-0.153475	-0.121767	-0.233948	-0.286391	-0.244553	-0.134989	-0.296007	-0.28654	-0.264662	-0.221982	-0.251733	-0.343868	-0.108308	-0.158657	-0.0488952
65	-0.196932	-0.280114	-0.152273	-0.127037	-0.0884061	-0.292593	-0.219834	-0.139374	-0.318254	-0.274084	-0.253287	-0.209791	-0.190391	-0.339072	-0.21651	-0.163283	-0.0446185
66	-0.177162	-0.278494	-0.172524	-0.144908	0.103748	-0.297169	-0.210784	0.165859	-0.289587	-0.273182	-0.239459	-0.225254	-0.295899	-0.337422	-0.188652	-0.152862	-0.0604084
67	0.0518948	-0.253674	-0.175314	-0.0851021	0.0539961	-0.301679	-0.21358	0.0191249	-0.304727	-0.252106	-0.246969	-0.230919	-0.317421	-0.332662	0.136584	-0.163836	-0.0496836
68	-0.0768662	-0.227636	-0.139557	-0.114652	-0.0586835	-0.300205	-0.206877	-0.103957	-0.315288	-0.237422	-0.235951	-0.215666	-0.306031	-0.319948	-0.140846	-0.152524	-0.0565536
69	-0.122329	-0.254747	-0.0966645	-0.122429	-0.167411	-0.301331	-0.201718	-0.113344	-0.294141	-0.261845	-0.256188	-0.182512	-0.281503	-0.265317	-0.188043	-0.143389	-0.0525702
70	-0.154853	-0.251003	-0.141169	-0.124046	-0.196912	-0.294676	-0.215921	-0.120639	-0.314182	-0.249175	-0.235251	-0.198701	-0.299297	-0.285439	-0.230875	-0.158999	-0.0476313
71	-0.082484	-0.25497	-0.126527	-0.118125	-0.19929	-0.307418	-0.219832	-0.130978	-0.198341	-0.239238	-0.232521	-0.165501	-0.282247	-0.276712	-0.246594	-0.153676	-0.0482009
72	-0.143591	-0.245494	-0.135114	-0.10404	-0.232192	-0.309141	-0.226211	-0.0869079	-0.284879	-0.24772	-0.224325	-0.0865796	-0.285861	-0.25055	-0.243825	-0.14886	0.0821654
73	-0.155487	-0.242903	-0.128044	-0.11187	-0.223011	-0.298801	-0.218345	-0.101092	-0.260982	-0.240542	-0.226293	-0.175527	-0.275508	-0.260319	0.0413046	-0.138984	0.00235918
74	-0.155772	-0.232213	-0.147389	-0.126131	-0.194554	-0.278422	-0.214759	-0.101534	-0.262112	-0.238225	-0.209007	-0.190359	-0.280991	-0.238392	-0.227571	-0.13894	-0.0453763
75	-0.170527	-0.208683	-0.154251	-0.114452	-0.249619	-0.290807	-0.215053	-0.0957927	-0.268676	-0.221505	-0.182096	-0.171054	-0.264533	-0.2403	-0.231631	-0.139351	-0.0623067
76	-0.147186	-0.232115	-0.151881	-0.126131	-0.237485	-0.260352	-0.204605	-0.0868426	-0.287237	-0.221808	-0.185511	-0.18392	-0.179303	-0.20892	-0.210803	-0.116946	-0.0620549
77	-0.141256	-0.222159	-0.150458	-0.0988899	-0.221712	-0.290631	-0.206494	-0.0101436	-0.284227	-0.197925	-0.199478	-0.198739	-0.237539	-0.212374	-0.22403	-0.0532034	-0.0297204
78	-0.135305	-0.216754	-0.138242	-0.102506	-0.209635	-0.263903	-0.195173	-0.0913471	-0.28257	-0.151536	-0.205135	-0.185787	-0.227641	-0.222987	-0.13344	-0.0379815	-0.059751
79	-0.119231	-0.22011	-0.166425	-0.111103	-0.21145	-0.265547	-0.203745	-0.0919029	-0.289252	-0.1844	-0.197907	-0.10735	-0.234138	-0.22088	-0.21513	-0.0643708	-0.0555863
80	-0.0823829	-0.221003	-0.146309	-0.0447648	-0.228539	-0.262484	-0.193855	0.121657	-0.296574	-0.187364	-0.219881	-0.131061	-0.23244	-0.208221	-0.222156	-0.0354837	0.0612436
81	-0.0438725	-0.22378	-0.149916	-0.105581	-0.249624	-0.239865	-0.171887	-0.107966	-0.282201	-0.198974	-0.20255	-0.148076	-0.239993	-0.213707	-0.220965	0.222457	-0.0286872
82	-0.0045582	-0.219275	-0.137113	-0.113215	-0.249649	-0.249245	-0.189116	-0.108741	-0.290012	-0.201089	-0.175998	-0.113993	-0.231925	-0.207802	0.0294862	0.43627	-0.0102604
83	-0.0871021	-0.218378	-0.0904789	-0.0888871	-0.244347	-0.248698	-0.184297	-0.100475	-0.243686	-0.181878	-0.16679	-0.131916	-0.210036	-0.20279	-0.110255	0.388496	-0.0223681
84	-0.11839	-0.209098	-0.117512	-0.122838	-0.244595	-0.258525	-0.189324	-0.0894536	-0.284616	-0.186367	-0.189801	-0.0444738	-0.211456	-0.197207	-0.0391754	0.319353	0.104492
85	0.0218967	-0.222581	-0.102814	-0.129189	-0.226115	-0.222411	-0.197864	0.165339	-0.30228	-0.198781	-0.187536	-0.116139	-0.173572	-0.193483	-0.136528	0.204191	0.445512
86	-0.0293042	-0.210048	-0.0854076	-0.127757	-0.247674	-0.241908	-0.168974	0.0420138	-0.262605	-0.187893	-0.152214	-0.121434	-0.100283	-0.163303	-0.136113	0.114662	0.146867
87	0.0148947	-0.205407	-0.103436	-0.122204	-0.233162	-0.209265	-0.155743	-0.00495265	-0.273007	-0.185894	-0.168318	-0.127727	-0.153581	-0.157086	-0.0746612	0.064552	0.129385
88	0.0411461	-0.213885	-0.134332	-0.113817	-0.232516	-0.214195	-0.162084	0.219302	-0.267698	-0.193824	-0.167796	-0.116753	-0.117274	-0.166147	0.182467	0.0121919	0.0247812
89	-0.105862	-0.213979	-0.114556	-0.119517	-0.231115	-0.218545	-0.159113	-0.0685668	-0.273151	-0.192659	-0.114529	-0.117729	0.0174577	-0.129825	-0.0222883	-0.0447775	-0.0157153
90	-0.104108	-0.213148	-0.121494	-0.0967566	-0.233602	-0.223774	-0.171976	-0.0777134	-0.22333	-0.184284	-0.151332	-0.0866781	-0.139231	-0.153134	-0.0629968	-0.0818623	-0.0051
91	-0.11409	-0.217978	-0.129878	-0.110967	-0.221535	-0.233207	-0.157586	-0.0792985	-0.175094	-0.188444	-0.111629	-0.0531565	-0.163929	-0.114398	-0.119429	-0.0789868	0.0708554
92	-0.120967	-0.202538	-0.11088	-0.0956138	-0.201699	-0.223306	-0.164861	-0.0895852	-0.120623	-0.177471	-0.09134	-0.0831895	-0.171841	-0.126841	-0.129251	-0.0632342	-0.0312144
93	-0.099887	-0.213326	-0.130379	-0.107374	-0.13445	-0.192972	-0.113366	-0.057947	-0.0658034	-0.179336	-0.078808	-0.0952135	-0.149744	-0.133519	-0.141238	-0.0784794	-0.0330613
94	-0.106039	-0.210305	-0.115049	-0.107089	-0.20011	-0.208246	-0.158336	-0.0859556	-0.0401198	-0.181482	0.0377108	-0.0948961	-0.140073	-0.13177	-0.13842	-0.069111	0.0367514
95	-0.0978996	-0.208007	-0.127871	-0.103296	-0.208806	-0.235149	-0.138208	-0.0614282	-0.0160439	-0.175459	0.22298	-0.0998833	-0.130908	-0.0948503	-0.126979	-0.063719	-0.0476094
96	-0.0995785	-0.204705	-0.131309	-0.0934276	-0.222207	-0.203448	-0.147777	-0.0561149	-0.0308923	-0.17485	0.0749029	-0.0683596	-0.139303	-0.0661606	-0.131289	-0.070035	-0.0270922
97	-0.11302	-0.194184	-0.144467	-0.0994117	-0.197764	-0.184626	-0.154294	-0.0738326	0.00388665	-0.150087	-0.053704	-0.0830776	-0.112196	-0.0268923	0.164558	-0.0714753	-0.0179408
98	-0.112149	-0.196482	-0.135209	-0.097155	-0.217722	-0.18144	-0.140174	-0.0824933	0.0734036	-0.0944451	0.218484	-0.0795174	-0.146021	0.414159	0.517112	-0.082215	0.00688375
99	-0.126699	-0.200564	-0.113142	-0.0984148	-0.203903	-0.223703	-0.136947	0.21757	0.00732413	-0.13788	0.427547	-0.0765979	-0.140785	0.309541	0.00691661	-0.0722471	-0.0454153
100	-0.0799297	-0.212849	-0.130442	-0.0900628	-0.217935	-0.211054	-0.133766	-0.0482469	0.101881	-0.0968527	0.388009	-0.0659003	-0.154218	0.212638	-0.0131	-0.0726768	-0.0763227

## Sheet: HB3
frames	16ol	17ol	18ol	19ol	26ol	27ol	28ol	29ol	26one	27one	28one	29one	6al	7al	8al	9al	air
1	0.046124	0.0959451	0.0984367	0.0981496	0.0561081	0.060075	0.106479	0.0668282	0.0773276	0.0505451	0.0888864	0.0490688	0.075173	0.0646046	0.025659	0.0511227	0.00699245
2	0.0490822	-0.00866964	0.0857017	0.0630654	-0.0283575	0.0792287	0.0713551	0.0711633	0.0218457	-0.0115585	0.0682044	0.0420382	0.047949	0.0163283	0.0465476	0.0265148	0.0205897
3	0.0142302	0.0509713	0.0295506	0.0701053	0.0279564	0.0511983	0.0410819	0.0485132	0.0602445	-0.00223967	0.0563802	0.0532247	0.0580041	0.000215775	-0.0107563	-0.0172618	-0.0325044
4	0.0416473	0.0520752	0.0774298	0.0678706	0.0515515	0.0523008	0.0725789	0.0589723	0.0607333	0.0444576	0.0635314	0.0502064	0.0301471	0.0664409	-0.00190384	0.0499693	-0.0195568
5	0.0339325	0.00157531	0.0692946	0.0464542	0.0383125	0.00544212	0.03301	0.0599955	0.0619635	0.0347774	0.0446498	0.0086588	0.00275015	0.0576477	0.00416896	0.0565962	0.000868041
6	0.0232388	-0.0193565	0.00236699	0.0227625	0.0142811	0.013159	-0.0283063	0.0247039	-0.0135867	-0.00768851	0.0605256	0.0416872	0.0446323	0.00773417	0.00382667	0.0226647	-0.00613491
7	0.0256633	0.0323176	0.0611449	0.044029	0.0123089	0.00706334	-0.0160177	0.0481274	0.0514241	0.000427488	0.00344781	0.013834	0.0061742	0.0184067	-0.0028231	0.0106034	-0.0357302
8	0.00447228	-0.0417677	0.0355232	0.00979311	0.0166665	0.0388696	-0.00749429	0.0287825	0.049716	0.0169095	0.0205333	0.0367687	0.0406703	0.0502074	-0.0260835	0.0527671	-0.0226609
9	0.00132237	-0.000614127	0.0192437	-0.00198391	0.0231735	0.00531648	-0.0314208	0.0188114	-0.0220127	0.000244203	0.0117917	-0.0205432	0.00785096	0.00152393	0.0181117	0.0335757	0.0153913
10	-0.0109219	0.0132907	-0.0213091	0.00331775	0.00623933	-0.00488123	0.0141115	-0.0219253	0.0124744	0.00400004	-0.00191293	0.00619496	0.00181766	0.00639378	-0.00184292	-0.0480092	-0.042979
11	0.00403191	-0.00118102	0.0103249	-0.00346926	-0.0287288	-0.000201825	0.0181935	0.00538784	0.00920767	-0.00392314	-0.00424196	0.0278059	-0.00189986	-0.00291561	-0.0116043	0.0317217	0.028807
12	-0.0192437	-0.0631561	0.00333586	-0.00632465	-0.00172339	0.0309311	0.0273272	-0.0132926	-0.0320933	0.00461973	0.00909858	-0.00393303	0.00380528	-0.0337355	-0.0619803	0.0164619	-0.0425545
13	-0.0105618	-0.00812535	0.00287535	-0.0598088	-0.00809611	0.0140971	0.029158	-0.0139113	-0.00834439	-0.0382921	0.0108693	-0.00772613	-0.0138929	-0.055895	-0.07461	0.00870402	-0.0612885
14	-0.0125055	0.0255762	0.0193392	-0.0242036	0.0059191	-0.0622065	-0.0272592	-0.0410741	-0.0292206	-0.0268393	-0.0156354	-0.00163341	-0.0157448	-0.00928238	-0.0527868	0.0319171	-0.00968945
15	0.00285901	0.00226333	0.000231049	-0.0242199	-0.00589447	-0.0094915	0.0290601	-0.050277	-0.0167808	0.00389701	0.00234483	0.0198424	-0.0311498	-0.026126	-0.0546983	-0.0434279	-0.0442322
16	-0.00986841	-0.0272441	0.0474002	-0.0245156	-0.00635136	-0.00560739	0.0391938	0.0286427	-0.0309401	-0.0388147	-0.0161962	0.025368	-0.0199093	-0.0485452	-0.0692363	0.00427383	-0.0409847
17	-0.015829	-0.0176505	0.0372784	-0.00173264	-0.0134519	0.0145938	-0.018036	0.0536016	0.0183544	0.0267755	-0.00470212	0.0182084	-0.00431673	-0.0182452	-0.0638462	0.00301158	-0.0500097
18	0.0216728	0.00815687	0.0077912	0.00930673	0.0539684	0.0458922	0.0274612	0.00319892	0.0442816	0.0567673	-0.0120489	0.0225929	0.043663	0.0399295	-0.0489989	-0.0119429	-0.103746
19	0.0362321	0.00202099	0.0295805	0.0156987	0.0519146	0.0600753	0.0341764	0.00400508	0.0776395	0.0683098	0.0129598	0.0270188	0.033126	0.0366815	-0.00700018	0.0520976	-0.0712788
20	0.0249369	-0.0292957	0.0405949	-0.00311734	0.0616238	0.0550273	0.0408179	0.00388801	0.0424597	0.0162069	0.0265585	0.0301487	0.0527435	0.0406215	-0.0397287	0.000256299	-0.0846974
21	-0.00114544	-0.0145542	0.0259006	-0.00762715	0.0673475	0.0403115	-0.00928256	-0.019449	0.0750797	0.0371026	0.0310632	-0.00425678	0.0500619	-0.0297498	-0.0356562	0.0345093	-0.087464
22	0.0211429	-0.0198349	-0.0127937	-0.0489587	0.0397103	0.0381052	-0.00968294	0.00152393	0.0612401	0.0541519	-0.0452552	0.0286323	0.0380481	0.0227423	-0.0447111	0.0440096	-0.0584279
23	0.00702803	-0.0297878	-0.00418819	-0.0393008	0.0395467	0.0116182	-0.0316802	0.00602748	0.025005	0.0458824	-0.0257851	0.0123108	0.0459291	0.0387099	-0.0470781	-0.0193873	-0.063967
24	0.000614038	-0.0301012	-0.0141385	-0.0159595	0.0161525	-0.0119861	-0.0420366	-0.0490605	0.0174962	0.0102091	0.00114077	-0.00253288	0.0143046	-0.0176428	-0.0491091	0.00837453	-0.104012
25	-0.0442404	-0.0333596	0.0332876	-0.0505946	-0.00050801	-0.00211015	-0.0352972	-0.0129001	0.0249955	-0.0237154	-0.0265479	-0.0206263	-0.0216972	-0.00405399	-0.0508522	-0.0535698	-0.123005
26	-0.0291702	-0.0903236	0.00625597	-0.0545167	-0.00971355	-0.00875925	-0.0227526	-0.0362503	-0.0224992	0.0037621	-0.0648136	0.00594669	-0.0119357	-0.0718636	-0.103807	-0.00573941	-0.0759593
27	-0.0386661	-0.091564	-0.0102137	-0.0472427	-0.0201338	-0.0202919	-0.0923691	-0.0443453	-0.0497302	-0.025484	-0.102314	0.0127228	-0.0805681	-0.0727863	-0.0888926	-0.0410819	-0.0803221
28	-0.0386676	-0.0740092	-0.0207539	-0.0621206	-0.0404735	-0.0834062	-0.0793632	-0.0297669	-0.0265905	-0.0540941	-0.0781015	0.0138259	-0.0609502	-0.0506925	-0.108139	-0.0462143	-0.151825
29	-0.0766867	-0.104428	-0.0563151	-0.0998487	-0.0351421	-0.0467238	-0.0806344	-0.0324829	-0.0483499	-0.145279	-0.0661112	-0.0470653	-0.0585038	-0.0846286	-0.118811	-0.0600888	-0.0771396
30	-0.0610819	-0.158974	-0.0585314	-0.0673684	-0.0556022	-0.0558827	-0.108071	-0.0391122	-0.13766	-0.0591207	-0.0693699	0.0122125	-0.0857032	-0.112856	-0.127253	-0.0793886	-0.0906073
31	-0.0748643	-0.124306	-0.0683496	-0.0808891	-0.0479316	-0.084056	-0.074923	-0.08855	-0.0957492	-0.109189	-0.0735719	-0.010267	-0.0974281	-0.112881	-0.142978	-0.0627239	-0.133055
32	-0.100949	-0.124441	-0.084905	-0.130813	-0.0552891	-0.124644	-0.0940462	-0.0419137	-0.0752311	-0.130122	-0.0908144	-0.0186179	-0.124267	-0.14991	-0.143262	-0.0723904	-0.123724
33	-0.0801859	-0.138731	-0.0738915	-0.058331	-0.0673061	-0.0636594	-0.0862904	-0.0462345	-0.0772579	-0.100097	-0.115281	0.000113449	-0.12079	-0.163158	-0.172346	-0.100582	-0.0904445
34	-0.0843902	-0.175509	-0.0622355	-0.0437893	-0.0533978	-0.101046	-0.0710932	-0.13259	-0.155595	-0.119468	-0.129964	-0.067916	-0.146161	-0.145204	-0.179881	-0.0867201	-0.0889424
35	-0.101163	-0.147814	-0.108445	-0.0605823	-0.0779917	-0.111049	-0.130373	-0.0782448	-0.0796427	-0.124727	-0.0861293	-0.0175823	-0.151646	-0.197101	-0.153119	-0.147121	-0.0592068
36	-0.135506	-0.136187	-0.0849694	-0.087161	-0.0894801	-0.119485	-0.0963477	-0.0612105	-0.0793802	-0.127857	-0.117433	-0.0308049	-0.151523	-0.188706	-0.164338	-0.156796	-0.0711497
37	-0.102938	-0.204024	-0.0940324	-0.0652848	-0.089089	-0.118044	-0.105995	-0.0739418	-0.085273	-0.119139	-0.105298	-0.0429338	-0.134744	-0.149344	-0.184405	-0.114477	-0.0650509
38	-0.130635	-0.141784	-0.120334	-0.0755749	-0.100397	-0.0879297	-0.0873898	-0.0902414	-0.16596	-0.142167	-0.150517	-0.0483492	-0.151582	-0.17781	-0.186653	-0.122242	-0.100105
39	-0.122683	-0.142171	-0.106948	-0.10378	-0.122245	-0.0971958	-0.110452	-0.0808533	-0.118085	-0.142373	-0.155012	-0.0595575	-0.158435	-0.155909	-0.168231	-0.131533	-0.100254
40	-0.122514	-0.180771	-0.113912	-0.132965	-0.0899186	-0.138982	-0.101173	-0.0867606	-0.122878	-0.157282	-0.131989	-0.0162961	-0.13973	-0.177916	-0.208575	-0.177928	-0.0841416
41	-0.122888	-0.175492	-0.0845031	-0.115725	-0.1183	-0.107048	-0.105283	-0.0832887	-0.181054	-0.185438	-0.145516	-0.0296473	-0.146522	-0.185654	-0.189112	-0.141555	-0.106361
42	-0.114645	-0.172233	-0.0936994	-0.0749149	-0.144045	-0.120957	-0.100331	-0.101496	-0.138586	-0.140278	-0.175853	-0.0167586	-0.206406	-0.21024	-0.232706	-0.146001	-0.0766693
43	-0.102483	-0.168754	-0.126923	-0.0778001	-0.0880624	-0.151225	-0.111837	-0.0730003	-0.153177	-0.166275	-0.137927	-0.0560018	-0.169548	-0.183037	-0.175246	-0.147963	-0.0763408
44	-0.123661	-0.165151	-0.108683	-0.111225	-0.101862	-0.119455	-0.0773752	-0.0868326	-0.153505	-0.157801	-0.17215	-0.040598	-0.149054	-0.213626	-0.209953	-0.155097	-0.10939
45	-0.141538	-0.170686	-0.0681057	-0.0951286	-0.122398	-0.141208	-0.119287	-0.0847214	-0.136953	-0.186965	-0.18329	-0.0379419	-0.155903	-0.214815	-0.208926	-0.16046	-0.136408
46	-0.114798	-0.175792	-0.110449	-0.129222	-0.0839369	-0.103914	-0.135557	-0.128321	-0.155322	-0.14751	-0.192195	-0.0454736	-0.199837	-0.236642	-0.248465	-0.13673	-0.123516
47	-0.126159	-0.148531	-0.109373	-0.131918	-0.074516	-0.154046	-0.123738	-0.112067	-0.158503	-0.15009	-0.162936	-0.0701755	-0.178072	-0.229759	-0.233131	-0.140367	-0.125156
48	-0.0912044	-0.184462	-0.0986061	-0.14	-0.10724	-0.128983	-0.106875	-0.109487	-0.164639	-0.140615	-0.160665	-0.061832	-0.144363	-0.21025	-0.223671	-0.144959	-0.151204
49	-0.116382	-0.172553	-0.0763005	-0.0871427	-0.119831	-0.1207	-0.100858	-0.115989	-0.180525	-0.14095	-0.197297	-0.0625416	-0.178039	-0.203737	-0.232195	-0.185617	-0.148028
50	-0.10194	-0.190473	-0.0796508	-0.093581	-0.0974955	-0.111335	-0.106175	-0.125122	-0.155534	-0.156728	-0.149966	-0.057296	-0.203157	-0.241386	-0.223627	-0.188136	-0.101551
51	-0.0917242	-0.169556	-0.0984459	-0.131206	-0.0532418	-0.112788	-0.124281	-0.138035	-0.121942	-0.135975	-0.157852	-0.0894732	-0.175566	-0.195747	-0.204982	-0.158687	-0.117464
52	-0.0833462	-0.216552	-0.0830021	-0.103935	-0.0656035	-0.0959912	-0.12421	-0.119194	-0.150756	-0.120916	-0.150609	-0.0376248	-0.179865	-0.210737	-0.207111	-0.161391	-0.12348
53	-0.0623739	-0.186984	-0.103038	-0.107105	-0.0553554	-0.108349	-0.0833958	-0.126079	-0.13618	-0.123859	-0.1556	-0.0214564	-0.150996	-0.214701	-0.210527	-0.166329	-0.118167
54	-0.0726174	-0.208943	-0.0891751	-0.115405	-0.0887832	-0.144853	-0.111457	-0.115252	-0.140429	-0.202136	-0.138893	-0.0322612	-0.185902	-0.249149	-0.186392	-0.17103	-0.11523
55	-0.0721385	-0.22019	-0.121287	-0.125556	-0.0641141	-0.157872	-0.0796515	-0.117007	-0.158645	-0.141296	-0.141554	-0.0606798	-0.167712	-0.196073	-0.212366	-0.171537	-0.123918
56	-0.0525038	-0.173956	-0.105089	-0.0898038	-0.0523822	-0.143723	-0.146277	-0.110564	-0.208014	-0.136314	-0.112037	-0.0604309	-0.158914	-0.216839	-0.20082	-0.15303	-0.126354
57	-0.0575662	-0.1827	-0.0971825	-0.0957977	-0.0922203	-0.143447	-0.113217	-0.113524	-0.171779	-0.15586	-0.137743	-0.0741452	-0.139842	-0.200228	-0.206239	-0.148546	-0.116168
58	-0.0388834	-0.18696	-0.0713432	-0.0972906	-0.0624096	-0.153164	-0.0958626	-0.143844	-0.179065	-0.186035	-0.0946306	-0.0678432	-0.156552	-0.187208	-0.175245	-0.163351	-0.116925
59	-0.062659	-0.167843	-0.101869	-0.0776392	-0.0397289	-0.137477	-0.112358	-0.113314	-0.158628	-0.183177	-0.099314	-0.0150842	-0.180902	-0.173197	-0.177688	-0.146758	-0.175144
60	-0.0538814	-0.182781	-0.100215	-0.0915074	-0.0519239	-0.122797	-0.0809984	-0.117293	-0.163743	-0.155517	-0.0813085	-0.0459327	-0.159271	-0.170938	-0.172936	-0.143105	-0.137902
61	-0.0341093	-0.163738	-0.107275	-0.0929814	-0.063989	-0.0838576	-0.073758	-0.091289	-0.172508	-0.175742	-0.127435	-0.0771481	-0.159236	-0.157552	-0.141163	-0.152525	-0.115406
62	-0.0332778	-0.179468	-0.0957401	-0.0617416	-0.0342859	-0.118211	-0.0785835	-0.130276	-0.181547	-0.148381	-0.0913948	-0.0762317	-0.168123	-0.127804	-0.166378	-0.151583	-0.169269
63	-0.0421434	-0.165616	-0.0673417	-0.0848231	-0.0439588	-0.096047	-0.106596	-0.107933	-0.162072	-0.182217	-0.0927548	-0.108654	-0.153453	-0.135815	-0.137415	-0.142381	-0.142362
64	-0.0582135	-0.16948	-0.108906	-0.0808489	-0.0306842	-0.134463	-0.085661	-0.113463	-0.16289	-0.147034	-0.0965509	-0.0648231	-0.164378	-0.133485	-0.141722	-0.134984	-0.136235
65	-0.0484793	-0.191781	-0.0881846	-0.11085	-0.0250987	-0.11458	-0.0933178	-0.0998531	-0.157072	-0.159878	-0.0982191	-0.0817985	-0.151865	-0.121697	-0.167072	-0.143736	-0.133593
66	-0.0340357	-0.148425	-0.0851989	-0.0715956	-0.0201923	-0.128259	-0.109117	-0.120746	-0.16475	-0.188176	-0.0997561	-0.0881965	-0.148661	-0.097082	-0.177603	-0.137493	-0.165407
67	0.00035209	-0.145253	-0.107574	-0.0348453	-0.00167218	-0.0966055	-0.0901321	-0.108637	-0.115854	-0.160623	-0.0779469	-0.0527767	-0.155784	-0.124123	-0.153394	-0.118695	-0.192329
68	-0.0443334	-0.13987	-0.074443	-0.0562394	-0.00938618	-0.0960991	-0.0657284	-0.115262	-0.163286	-0.161026	-0.0729447	-0.0579832	-0.15377	-0.140289	-0.184706	-0.136872	-0.164573
69	-0.0116049	-0.174788	-0.0613158	-0.0749542	-0.0127552	-0.105099	-0.0531038	-0.0818633	-0.150054	-0.133208	-0.10743	-0.0792136	-0.17191	-0.138339	-0.176254	-0.132406	-0.145758
70	-0.0287924	-0.145529	-0.0485248	-0.0572158	-0.0270232	-0.114123	-0.0601903	-0.106781	-0.115444	-0.157665	-0.085808	-0.0851545	-0.139122	-0.128069	-0.15133	-0.126651	-0.138561
71	-0.0366182	-0.138705	-0.0672809	-0.0681346	-0.0417497	-0.0806172	-0.10426	-0.111679	-0.118435	-0.138976	-0.113209	-0.0877397	-0.110697	-0.154827	-0.0471188	-0.107582	-0.202968
72	-0.0695415	-0.151172	-0.0490694	-0.104409	-0.0413355	-0.0740725	-0.102594	-0.0891807	-0.159641	-0.121607	-0.0936305	-0.07292	-0.121381	-0.117118	-0.0608248	-0.141924	-0.165885
73	-0.0427967	-0.146948	-0.0702208	-0.0811211	-0.0540267	-0.0855304	-0.11833	-0.0792392	-0.154258	-0.131586	-0.065602	-0.0731673	-0.105251	-0.136549	-0.0467078	-0.132151	-0.145222
74	-0.0263957	-0.185522	-0.101922	-0.0855412	-0.0520238	-0.125458	-0.125004	-0.0998378	-0.12407	-0.118596	-0.0935168	-0.0765146	-0.098547	-0.136109	-0.0774612	-0.0787952	-0.177486
75	-0.0206163	-0.144924	-0.0590767	-0.10777	-0.0651129	-0.103739	-0.129453	-0.0925993	-0.135114	-0.134507	-0.0731038	-0.0870387	-0.10124	-0.0648721	-0.0969411	-0.120286	-0.177849
76	-0.0606054	-0.164258	-0.0544571	-0.103436	-0.0799249	-0.0844864	-0.0894737	-0.104573	-0.146797	-0.134814	-0.0972524	-0.0578659	-0.0930791	-0.0796499	-0.130132	-0.113358	-0.127663
77	-0.0549069	-0.140558	-0.107517	-0.110299	-0.0483193	-0.109371	-0.0659352	-0.0929616	-0.119254	-0.0951167	-0.0978106	-0.0496218	-0.105822	-0.0728611	-0.122777	-0.0936739	-0.108149
78	-0.042782	-0.141403	-0.0734591	-0.124173	-0.0610531	-0.13051	-0.0548531	-0.0813846	-0.159318	-0.102657	-0.0842378	-0.0641513	-0.128043	-0.0966564	-0.135714	-0.131386	-0.111239
79	-0.0460589	-0.120291	-0.0659725	-0.118143	-0.0471917	-0.116448	-0.0462196	-0.0732092	-0.164271	-0.133655	-0.0694525	-0.0588153	-0.0999773	-0.116733	-0.136976	-0.0847459	-0.112985
80	-0.084819	-0.151388	-0.0772878	-0.099174	-0.033898	-0.109014	-0.0649806	-0.0745868	-0.195356	-0.115784	-0.112038	-0.0892898	-0.10715	-0.0820234	-0.145242	-0.0964195	-0.123522
81	-0.0754697	-0.120038	-0.0742204	-0.0994574	-0.0285984	-0.132666	-0.0446954	-0.0890151	-0.162366	-0.0899114	-0.0684016	-0.0878256	-0.143792	-0.0789375	-0.121413	-0.0919236	-0.146475
82	-0.062431	-0.123993	-0.0730578	-0.0984615	-0.0533058	-0.135041	-0.0735458	-0.103197	-0.167801	-0.135585	-0.0365886	-0.102254	-0.128414	-0.0733232	-0.12538	-0.140619	-0.154858
83	-0.0755205	-0.118147	-0.0636405	-0.0811489	-0.0455477	-0.0913496	-0.0647741	-0.155405	-0.182939	-0.111653	-0.0347531	-0.0852631	-0.0990731	-0.0779297	-0.116121	-0.0958755	-0.131581
84	-0.0884652	-0.116137	-0.0920025	-0.0865447	-0.0421455	-0.0646161	-0.0429095	-0.123161	-0.172381	-0.0869256	-0.0301103	-0.0733302	-0.100151	-0.0645793	-0.11111	-0.0897919	-0.133672
85	-0.0709915	-0.0990448	-0.0913994	-0.0622022	-0.0291241	-0.0713996	-0.0435925	-0.0937742	-0.171243	-0.0811521	-0.0318441	-0.0674249	-0.0936793	-0.0522166	-0.120026	-0.0944806	-0.129078
86	-0.0688622	-0.114044	-0.0750132	-0.0672358	-0.0572325	-0.0755641	-0.108542	-0.0837595	-0.179178	-0.0821052	-0.00995488	-0.0660822	-0.105505	-0.0697378	-0.0896446	-0.124015	-0.143081
87	-0.0736255	-0.127468	-0.0329953	-0.0882069	-0.056201	-0.0609378	-0.0681944	-0.106213	-0.179626	-0.0655878	-0.0280316	-0.0800872	-0.0866123	-0.132265	-0.107043	-0.00939266	-0.141071
88	-0.0764413	-0.131602	-0.0562699	-0.0717868	-0.0471171	-0.0587533	-0.0623895	-0.077002	-0.168344	-0.0966501	-0.0531272	-0.0678837	-0.100414	-0.0836853	-0.0989819	-0.0569385	-0.128826
89	-0.105621	-0.0928325	-0.0498933	-0.0528177	-0.00712759	-0.0516833	-0.0724558	-0.0860221	-0.17901	-0.0655824	-0.00765119	-0.0247555	-0.0745471	-0.0435248	-0.115756	-0.0623406	-0.122668
90	-0.0730372	-0.108236	-0.039548	-0.0338512	-0.0652743	-0.0686307	-0.0735927	-0.0722322	-0.163291	-0.0887602	-0.0496147	-0.0713542	-0.0873692	-0.0256153	-0.110244	-0.0949492	-0.168058
91	-0.0645244	-0.121143	-0.059685	-0.0296921	-0.0427732	-0.0812489	-0.0586209	-0.0654063	-0.185182	-0.0591559	-0.00448775	-0.0887938	-0.111218	-0.0316359	-0.103779	-0.0537132	-0.124431
92	-0.0770485	-0.106924	-0.0735569	-0.0227684	-0.0433302	-0.0646655	-0.0897035	-0.0675142	-0.167174	-0.05564	-0.0260813	-0.045703	-0.114289	-0.0449426	-0.100334	-0.051372	-0.139592
93	-0.0712567	-0.10828	-0.053537	-0.0123836	-0.0488844	-0.055524	-0.058466	-0.0974973	-0.171205	-0.133888	-0.00742094	-0.0579998	-0.107394	-0.0961322	-0.111247	-0.110422	-0.124048
94	-0.053542	-0.112654	-0.0619261	-0.0116714	-0.0599032	-0.0601367	-0.0675889	-0.058214	-0.15782	-0.0720708	-0.0237196	-0.0191878	-0.0909876	-0.0824004	-0.108617	-0.0713367	-0.144031
95	-0.0680959	-0.12281	-0.0523936	-0.0331478	-0.0519361	-0.0658536	-0.119283	-0.110061	-0.196656	-0.0689383	-0.034879	-0.0570813	-0.116942	-0.0711676	-0.123384	-0.0919616	-0.110317
96	-0.0702106	-0.132542	-0.105187	-0.0220542	-0.0325707	-0.047715	-0.0768555	-0.0876719	-0.150246	-0.073366	-0.077452	-0.0276061	-0.110158	-0.0680734	-0.0739825	-0.0761944	-0.139793
97	-0.0522488	-0.117508	-0.0598382	0.00059753	-0.0410565	-0.060903	-0.0588619	-0.0624765	-0.153158	-0.138544	-0.0279022	-0.0542294	-0.100343	-0.0692667	-0.0990321	-0.0551542	-0.106932
98	-0.038263	-0.124701	-0.0485255	0.00263105	-0.0537406	-0.0486075	-0.0686418	-0.077449	-0.172702	-0.0675686	-0.0448667	-0.0318499	-0.116363	-0.0526669	-0.0724381	-0.0962586	-0.103743
99	-0.0338963	-0.102138	-0.103053	-0.0285207	-0.00554361	-0.0849036	-0.0998061	-0.0385029	-0.15816	-0.0471041	-0.0603561	-0.0505559	-0.101621	-0.0532038	-0.0942583	-0.0639076	-0.12736
100	-0.0251288	-0.0970543	-0.0905573	-0.0688998	-0.00558317	-0.0502716	-0.0664415	-0.0465042	-0.129925	-0.0208572	-0.0470698	-0.0786508	-0.0816946	-0.033427	-0.0520072	-0.0437926	-0.125403

## Sheet: HB4
frames	16ol	17ol	18ol	19ol	26ol	27ol	28ol	29ol	26one	27one	28one	29one	6al	7al	8al	9al	air
1	0.0728562	0.0787858	0.0876005	0.130372	0.0713815	0.0106136	0.0798393	0.0542153	0.0527489	0.117221	0.111896	0.124818	0.0936098	0.0975594	0.0555079	0.130369	0.063516
2	0.101809	0.115299	0.124828	0.139487	0.119409	0.13477	0.119944	0.160006	0.182214	0.126258	0.120002	0.121785	0.108277	0.114919	0.117499	0.117663	0.11796
3	0.0590392	0.10581	0.0796874	0.0859007	0.106774	0.118004	0.108289	0.130794	0.112989	0.119198	0.115844	0.0297667	0.0804399	0.0456222	0.117581	0.0182907	0.0269889
4	0.0771515	-0.0125908	0.10133	0.117475	0.0437314	0.0536732	0.0450679	0.0917252	0.116942	-0.00386282	0.0605743	0.000877675	0.0128632	0.0383928	-0.00503646	0.111788	0.0960902
5	-0.00660064	0.0836508	0.0128754	0.00209165	0.0289394	0.107697	0.0648869	0.0595245	0.0768734	0.0860307	-0.0360233	0.021143	-0.00766985	0.0353779	0.0421116	-0.000486558	-0.0355452
6	0.0820502	-0.0416402	0.0433075	0.099814	0.0483167	0.0338089	0.040667	0.0648069	0.0839545	-0.0203789	0.0617076	0.0165942	0.0589494	-0.0204828	0.0183882	0.0736791	0.0740351
7	0.0418729	0.0601433	0.00468193	0.00420047	-0.000651892	0.0269108	0.0089974	-0.0123229	0.0853219	0.0631932	-0.0466979	0.0258386	-0.0503939	0.0402097	0.0118233	-0.036308	-0.0564178
8	-0.0441731	-0.0495317	0.0102458	0.0815315	0.0535145	0.0422508	0.0579335	0.0907348	0.00942071	0.00309089	0.0496623	-0.00916881	0.0594522	0.00479485	0.0507996	0.0714642	0.064094
9	0.0496207	0.0332623	0.00519938	-0.0489703	0.0366385	-0.0255587	0.00778238	-0.0234091	0.0364245	0.0276655	0.00450221	0.00899023	-0.0374973	0.0374125	-0.0400774	0.00339294	-0.0358362
10	-0.0469057	-0.0389374	-0.0110858	0.0490996	-0.00619989	0.0414729	0.0105634	0.0194421	0.0114813	0.0285482	0.00487673	0.0211914	0.0323914	-0.04603	0.0246595	-0.0103577	0.0451361
11	0.0164266	0.0291649	0.0319515	-0.0282011	-0.00019756	-0.0377882	-0.0208344	-0.0323189	-0.0517867	-0.0566086	-0.0143803	-0.026295	0.0115794	0.0431534	0.00836686	0.0289049	-0.00955385
12	-0.0227117	-0.0376379	-0.0645679	0.0703892	-0.00624565	0.0538669	0.0428091	0.00289981	0.0454518	0.058831	-0.0453184	0.0046031	-0.0302989	-0.0729025	-0.0619993	-0.0328895	-0.0568441
13	-0.0421731	0.00264209	0.0421505	0.0526311	0.0252348	-0.0354098	-0.0800379	-0.0249628	-0.0222503	-0.0531486	0.0250713	-0.014029	0.043904	0.0479514	0.0581126	-0.0101833	0.0680999
14	-0.0108283	-0.0283433	-0.0907588	-0.0128808	0.000590011	0.0551136	0.0219708	0.00883188	0.0460746	-0.0116106	-0.0837226	-0.0141755	-0.0393761	-0.0546222	-0.0652773	-0.0318991	-0.0739736
15	-0.0534731	0.000797775	0.0254387	0.068755	-0.0353636	-0.0785655	-0.0879983	-0.0379944	-0.0412363	0.0347323	0.0190661	-0.0126111	0.0422498	-0.0624478	-0.0352246	-0.0227584	0.017996
16	-0.0553263	-0.00436416	-0.0451412	0.00468912	0.0327102	0.050447	0.0430137	0.0267341	0.0363524	-0.0716065	-0.0233015	-0.0080111	-0.0926337	-0.013686	0.0303969	-0.0210736	-0.0564669
17	-0.00198381	0.0323318	0.0171608	0.0685135	0.0391917	0.0306198	0.0198297	0.0532203	0.0314032	0.0712766	0.0526691	-0.0244328	0.0705111	0.0777891	-0.020423	0.0189212	-0.000749719
18	-0.0252726	0.0749643	0.0200058	0.0806116	0.0948845	0.0623187	0.0236502	0.0752731	0.131403	0.0908088	0.0196714	0.0553551	0.0514716	0.0389236	0.0766937	0.0788919	0.0161103
19	0.026268	0.0641651	0.0435387	0.0470635	0.10798	0.0691825	-0.0278819	0.0178758	0.115885	0.0241838	0.0130984	0.038383	0.0438757	0.113951	0.0884942	0.026082	-0.100676
20	0.0624295	0.0456152	-0.0273206	0.0471915	0.0175736	0.0944147	0.0745589	0.078528	0.142683	0.111836	0.0336353	0.0593151	0.140252	0.056903	0.040049	0.0569914	0.0360924
21	0.0445037	0.0518288	0.045611	0.0283011	0.10711	0.105852	0.0368151	-0.00677723	0.12437	0.0622115	0.0316871	0.00906927	0.142011	0.139292	0.109001	0.0276606	-0.0650249
22	-0.0840745	0.0579397	-0.0285378	0.0120302	0.119659	-0.00662582	0.0796682	0.0340726	0.0910212	0.0860526	0.0764364	0.0708231	-0.0107383	0.00436512	0.12155	0.0391326	0.0120457
23	0.0638436	0.000526796	0.0581644	0.0491051	0.0826593	0.0980852	0.0278269	-0.0401285	-0.0450534	-0.00544006	-0.0610057	-0.0203851	-0.024876	0.0719554	0.0422983	0.0163101	-0.0311191
24	-0.113983	-0.0421676	-0.0555487	0.0633543	0.0466907	0.0353972	-0.0494398	-0.00641939	0.0143696	0.0120839	-0.00245062	0.0119805	-0.00746762	-0.032439	0.0547523	0.0235653	0.0177094
25	-0.0118576	-0.0600923	0.00917221	0.0319345	-0.00763039	0.0164551	-0.0428948	-0.0781036	-0.0710355	0.0138727	-0.125189	-0.0721283	-0.0212256	-0.0639278	-0.0920094	-0.028732	-0.056623
26	-0.0998161	-0.0929344	-0.0935802	0.0442967	-0.0800164	0.00739489	-0.0817652	0.00335662	-0.0640795	-0.00260671	-0.0649961	-0.0153974	-0.0879575	-0.0268698	-0.023903	-0.0571196	-0.0529224
27	-0.0956233	-0.0385955	-0.0178723	-0.0571135	-0.0479803	-0.0205311	-0.0651376	-0.0838004	-0.0363043	-0.125694	-0.130456	-0.110977	-0.0107768	-0.156043	-0.103044	-0.0458983	-0.005675
28	-0.121717	-0.162147	-0.0876749	0.0383972	-0.0726463	-0.047981	-0.126734	-0.0694613	-0.164134	-0.0871858	-0.120314	-0.0260156	-0.107405	-0.0124594	-0.0564704	-0.0727173	-0.0472248
29	-0.192256	-0.0720218	-0.0981694	-0.120901	-0.14385	-0.137275	-0.108222	-0.0483115	-0.156999	-0.172888	-0.174967	-0.156266	-0.134917	-0.123455	-0.16484	-0.131891	-0.0464333
30	-0.150748	-0.196735	-0.109409	-0.00197962	-0.155788	-0.0663813	-0.164888	-0.0872756	-0.147705	-0.198964	-0.146233	-0.107819	-0.153432	-0.128618	-0.0654853	-0.0348337	-0.0387311
31	-0.13767	-0.0876979	-0.127333	-0.0842058	-0.140218	-0.182126	-0.136408	-0.0960068	-0.17201	-0.183864	-0.186999	-0.155562	-0.272362	-0.206017	-0.209824	-0.189938	-0.0445382
32	-0.2011	-0.203949	-0.121382	-0.020453	-0.183092	-0.102024	-0.174829	-0.0915861	-0.179475	-0.20315	-0.171404	-0.123029	-0.120408	-0.177885	-0.0969752	-0.112741	-0.0177953
33	-0.252335	-0.157149	-0.0812491	-0.0184419	-0.200236	-0.235751	-0.157579	-0.168956	-0.174496	-0.160927	-0.246532	-0.161272	-0.184088	-0.210309	-0.198856	-0.16122	-0.0956158
34	-0.151325	-0.12673	-0.181036	-0.0764902	-0.207122	-0.136053	-0.201173	-0.0980841	-0.204687	-0.252904	-0.183149	-0.141164	-0.237692	-0.247499	-0.157315	-0.13938	0.0181698
35	-0.263921	-0.207745	-0.13619	-0.046059	-0.26358	-0.27062	-0.184907	-0.160676	-0.219962	-0.27023	-0.265134	-0.169055	-0.183917	-0.232132	-0.175195	-0.165651	-0.0656952
36	-0.153261	-0.165123	-0.205069	-0.0864487	-0.287116	-0.14306	-0.190551	-0.167848	-0.239373	-0.238506	-0.217131	-0.213813	-0.301382	-0.310077	-0.202288	-0.151653	-0.0198696
37	-0.331872	-0.272374	-0.124672	-0.0552169	-0.249552	-0.291343	-0.211706	-0.201943	-0.24675	-0.27801	-0.284137	-0.244693	-0.196152	-0.272883	-0.213667	-0.182112	-0.0035662
38	-0.177063	-0.161333	-0.232127	-0.0531833	-0.32029	-0.184162	-0.192224	-0.185419	-0.224401	-0.279884	-0.208922	-0.208347	-0.315199	-0.309883	-0.216735	-0.184717	-0.123074
39	-0.338485	-0.299747	-0.166742	-0.144795	-0.234242	-0.292053	-0.19832	-0.206711	-0.214129	-0.309136	-0.318242	-0.186663	-0.258896	-0.260024	-0.289338	-0.223658	-0.00922518
40	-0.215242	-0.181246	-0.234701	-0.059748	-0.316877	-0.269944	-0.253175	-0.153788	-0.277652	-0.275286	-0.300376	-0.225602	-0.289901	-0.324236	-0.303719	-0.161056	-0.0457373
41	-0.301454	-0.285018	-0.202878	-0.128469	-0.264727	-0.243582	-0.214172	-0.201318	-0.308428	-0.290148	-0.340694	-0.223053	-0.308559	-0.269388	-0.242066	-0.265763	0.00383308
42	-0.253752	-0.248621	-0.202967	-0.0583007	-0.319145	-0.293903	-0.242996	-0.172475	-0.284766	-0.350678	-0.293486	-0.254729	-0.330345	-0.301787	-0.317144	-0.225961	-0.111822
43	-0.282475	-0.268634	-0.196799	-0.0757774	-0.257976	-0.245228	-0.258623	-0.24837	-0.29347	-0.299752	-0.337713	-0.264704	-0.304682	-0.372795	-0.323666	-0.230912	-0.0116978
44	-0.273119	-0.260582	-0.151049	-0.181249	-0.286456	-0.26693	-0.176143	-0.162565	-0.303889	-0.315431	-0.360096	-0.218075	-0.330782	-0.282077	-0.296171	-0.243602	-0.0945946
45	-0.284014	-0.228793	-0.220643	-0.0606908	-0.266288	-0.266994	-0.198244	-0.210944	-0.297076	-0.315252	-0.259513	-0.326125	-0.374664	-0.403411	-0.320932	-0.206391	-0.0227834
46	-0.301057	-0.289183	-0.202892	-0.140134	-0.283719	-0.27999	-0.211484	-0.216671	-0.3406	-0.327187	-0.378417	-0.215689	-0.372277	-0.270233	-0.295738	-0.202164	-0.0166034
47	-0.243633	-0.228762	-0.235591	-0.100092	-0.325512	-0.271998	-0.20221	-0.190798	-0.328967	-0.302484	-0.286447	-0.239308	-0.332918	-0.39195	-0.356983	-0.219612	-0.068902
48	-0.31031	-0.297096	-0.205844	-0.129967	-0.354408	-0.327843	-0.294317	-0.23286	-0.361919	-0.308421	-0.379472	-0.2813	-0.362073	-0.36586	-0.285814	-0.21195	-0.0281527
49	-0.283984	-0.205634	-0.244564	-0.115352	-0.30693	-0.278331	-0.174003	-0.184305	-0.302749	-0.290492	-0.310629	-0.24896	-0.403468	-0.360851	-0.345104	-0.224703	-0.135812
50	-0.302374	-0.309122	-0.230416	-0.0968581	-0.37989	-0.296419	-0.305636	-0.246445	-0.332662	-0.351048	-0.345232	-0.277918	-0.277515	-0.344041	-0.295875	-0.192033	-0.0305189
51	-0.249799	-0.23526	-0.222843	-0.136322	-0.280959	-0.284498	-0.188018	-0.182153	-0.274235	-0.315123	-0.316374	-0.280873	-0.345399	-0.357283	-0.322014	-0.236616	-0.112719
52	-0.310719	-0.296009	-0.184259	-0.0886564	-0.355493	-0.275739	-0.236191	-0.226616	-0.33745	-0.310009	-0.344201	-0.257188	-0.26049	-0.365475	-0.316684	-0.198497	-0.0249379
53	-0.259621	-0.223968	-0.211437	-0.179408	-0.361559	-0.259728	-0.263347	-0.164492	-0.242439	-0.297101	-0.335974	-0.241472	-0.384988	-0.335764	-0.256185	-0.207901	-0.0648282
54	-0.361666	-0.288865	-0.197458	-0.0908309	-0.29078	-0.301376	-0.266873	-0.231047	-0.358153	-0.324078	-0.285658	-0.27011	-0.259923	-0.374446	-0.302611	-0.271076	-0.165658
55	-0.215866	-0.201124	-0.205875	-0.182035	-0.310617	-0.189331	-0.162712	-0.175449	-0.239623	-0.313812	-0.310908	-0.284232	-0.314379	-0.357406	-0.192231	-0.160974	-0.0171476
56	-0.353238	-0.308622	-0.185943	-0.104857	-0.256984	-0.29442	-0.21266	-0.213904	-0.362075	-0.25528	-0.314347	-0.279938	-0.321869	-0.288345	-0.320019	-0.246353	-0.143612
57	-0.273145	-0.215896	-0.196258	-0.1573	-0.270301	-0.208083	-0.171628	-0.198295	-0.270915	-0.306618	-0.33893	-0.254895	-0.287373	-0.263358	-0.196589	-0.154747	-0.00800321
58	-0.288979	-0.260112	-0.135509	-0.0854642	-0.239759	-0.215744	-0.282641	-0.189436	-0.318168	-0.210445	-0.365932	-0.253624	-0.403409	-0.291978	-0.325842	-0.192079	-0.16018
59	-0.275074	-0.227015	-0.195818	-0.207825	-0.232517	-0.231507	-0.174211	-0.146843	-0.307468	-0.251894	-0.274474	-0.200791	-0.251965	-0.355181	-0.196731	-0.261649	-0.0432949
60	-0.258216	-0.290976	-0.181074	-0.0812549	-0.298372	-0.217617	-0.262693	-0.126921	-0.274297	-0.218958	-0.356673	-0.25496	-0.395474	-0.339553	-0.269027	-0.146703	-0.137477
61	-0.262104	-0.236861	-0.218612	-0.132876	-0.261583	-0.169867	-0.172725	-0.150235	-0.273968	-0.284172	-0.329326	-0.237524	-0.264604	-0.324274	-0.193302	-0.236807	-0.0296769
62	-0.290017	-0.261531	-0.153882	-0.109874	-0.28935	-0.250457	-0.218125	-0.122183	-0.288752	-0.31123	-0.287808	-0.272335	-0.393294	-0.337389	-0.293156	-0.228169	-0.134648
63	-0.237184	-0.21311	-0.192624	-0.157078	-0.212929	-0.235949	-0.162317	-0.236549	-0.260365	-0.276239	-0.306606	-0.264675	-0.29329	-0.231906	-0.237819	-0.164065	-0.0499999
64	-0.257524	-0.264351	-0.158554	-0.0776041	-0.308442	-0.165968	-0.212025	-0.162642	-0.318866	-0.266233	-0.264933	-0.241498	-0.2807	-0.368239	-0.277487	-0.235639	-0.14062
65	-0.280927	-0.219709	-0.113923	-0.128334	-0.266098	-0.247591	-0.171399	-0.194076	-0.221118	-0.304469	-0.277614	-0.272234	-0.368796	-0.217055	-0.198038	-0.143051	-0.0746911
66	-0.252104	-0.279706	-0.209075	-0.120189	-0.237773	-0.172224	-0.202367	-0.165228	-0.302751	-0.270641	-0.244227	-0.198243	-0.240362	-0.290056	-0.273724	-0.222161	-0.105412
67	-0.252113	-0.211602	-0.101419	-0.131342	-0.320333	-0.194884	-0.218105	-0.176544	-0.202003	-0.261918	-0.313088	-0.235724	-0.351805	-0.225739	-0.179444	-0.134155	-0.098789
68	-0.252859	-0.23171	-0.172403	-0.117753	-0.243293	-0.199367	-0.19525	-0.186496	-0.312786	-0.27739	-0.223646	-0.187545	-0.205276	-0.32646	-0.285772	-0.165959	-0.0738478
69	-0.230351	-0.23457	-0.118752	-0.0910905	-0.342983	-0.2318	-0.178671	-0.14179	-0.189961	-0.229615	-0.284335	-0.214536	-0.349337	-0.238465	-0.171947	-0.173066	-0.0891973
70	-0.291055	-0.233832	-0.195399	-0.0808284	-0.224183	-0.171213	-0.191951	-0.18197	-0.30944	-0.318532	-0.297419	-0.252781	-0.276895	-0.277155	-0.273934	-0.151845	-0.142821
71	-0.202057	-0.250729	-0.143091	-0.10734	-0.267375	-0.18714	-0.185996	-0.142345	-0.177559	-0.248122	-0.251036	-0.218486	-0.277332	-0.278602	-0.172819	-0.224389	-0.0540143
72	-0.302349	-0.222451	-0.133092	-0.0721385	-0.251793	-0.159667	-0.192087	-0.165527	-0.306475	-0.317332	-0.257295	-0.226261	-0.212819	-0.271897	-0.238842	-0.104904	-0.112146
73	-0.220554	-0.231441	-0.176865	-0.122455	-0.254209	-0.180998	-0.18473	-0.12499	-0.180124	-0.245252	-0.281176	-0.245944	-0.250971	-0.247675	-0.190657	-0.205402	-0.123423
74	-0.320418	-0.207497	-0.15171	-0.0830501	-0.243726	-0.160225	-0.149968	-0.179816	-0.216791	-0.282145	-0.205246	-0.206793	-0.255035	-0.213003	-0.234862	-0.156083	-0.0510727
75	-0.251523	-0.195101	-0.14397	-0.116439	-0.212636	-0.173543	-0.178476	-0.141717	-0.256947	-0.245894	-0.270829	-0.227281	-0.317431	-0.218237	-0.228024	-0.187217	-0.11869
76	-0.276358	-0.175359	-0.12613	-0.0982455	-0.335034	-0.141225	-0.213038	-0.169388	-0.23309	-0.267148	-0.191202	-0.179434	-0.21667	-0.229169	-0.219299	-0.154315	-0.0475448
77	-0.25536	-0.203574	-0.166049	-0.103963	-0.232589	-0.227738	-0.123889	-0.126282	-0.225247	-0.26214	-0.269923	-0.245146	-0.322913	-0.168961	-0.235012	-0.173911	-0.114464
78	-0.269819	-0.204432	-0.135949	-0.0421901	-0.286219	-0.123908	-0.18219	-0.143642	-0.281955	-0.222783	-0.214356	-0.153277	-0.22973	-0.283309	-0.204986	-0.13575	-0.0533819
79	-0.219201	-0.195124	-0.177154	-0.126484	-0.265968	-0.219128	-0.144197	-0.148052	-0.250462	-0.267486	-0.180278	-0.231472	-0.319263	-0.169793	-0.22003	-0.153873	-0.140435
80	-0.294743	-0.201519	-0.0954029	-0.0296386	-0.237738	-0.0970505	-0.18869	-0.0990446	-0.240323	-0.229137	-0.184235	-0.181843	-0.167335	-0.262122	-0.243567	-0.120864	-0.0670543
81	-0.270447	-0.196691	-0.172934	-0.0785706	-0.19703	-0.222747	-0.150189	-0.195186	-0.247886	-0.240892	-0.180792	-0.184003	-0.312734	-0.224936	-0.219756	-0.242063	-0.123848
82	-0.250081	-0.16569	-0.132632	-0.065527	-0.276495	-0.0949235	-0.161829	-0.0865426	-0.217121	-0.266491	-0.225566	-0.190305	-0.161082	-0.253424	-0.198682	-0.12003	-0.174233
83	-0.256739	-0.235278	-0.165558	-0.0193275	-0.286534	-0.218038	-0.178913	-0.187784	-0.233194	-0.181432	-0.148151	-0.179229	-0.259569	-0.211974	-0.226677	-0.203253	-0.0654146
84	-0.245612	-0.184786	-0.16052	-0.0912731	-0.213306	-0.0776439	-0.16042	-0.119722	-0.224555	-0.263908	-0.195366	-0.136555	-0.204916	-0.185715	-0.206469	-0.1595	-0.0896502
85	-0.216036	-0.234432	-0.163302	0.00213704	-0.29891	-0.218569	-0.171452	-0.16258	-0.23731	-0.21778	-0.207386	-0.197079	-0.28866	-0.274577	-0.177083	-0.152582	-0.0890919
86	-0.284302	-0.177875	-0.210295	-0.0444373	-0.176788	-0.0807621	-0.124881	-0.126869	-0.241498	-0.246391	-0.216111	-0.205936	-0.14868	-0.156711	-0.233488	-0.178452	-0.0882399
87	-0.229626	-0.160762	-0.146703	-0.0590302	-0.230929	-0.171542	-0.167074	-0.113964	-0.170657	-0.195574	-0.164469	-0.182088	-0.266112	-0.274445	-0.203176	-0.12882	-0.0821448
88	-0.246279	-0.210731	-0.19046	-0.00575903	-0.268362	-0.154287	-0.130546	-0.183729	-0.255673	-0.243375	-0.22894	-0.201889	-0.166887	-0.146834	-0.271294	-0.134445	-0.0739118
89	-0.231999	-0.151056	-0.159214	-0.106897	-0.29373	-0.122249	-0.210465	-0.0609606	-0.209916	-0.201135	-0.151936	-0.159859	-0.25668	-0.275417	-0.161901	-0.12296	-0.0466491
90	-0.244723	-0.2187	-0.16627	0.00800838	-0.199266	-0.125839	-0.168952	-0.201895	-0.216912	-0.219719	-0.148695	-0.191817	-0.152562	-0.140345	-0.226281	-0.167214	-0.0965391
91	-0.227362	-0.149978	-0.151502	-0.0948385	-0.213934	-0.152645	-0.205914	-0.0738918	-0.222724	-0.215742	-0.138126	-0.132345	-0.243364	-0.267706	-0.187384	-0.149041	-0.0725132
92	-0.213631	-0.187198	-0.174867	-0.00111443	-0.240741	-0.167949	-0.145528	-0.188375	-0.132181	-0.2107	-0.141111	-0.170249	-0.147833	-0.135986	-0.20676	-0.1678	-0.0907479
93	-0.282329	-0.198681	-0.176018	-0.0199054	-0.205932	-0.15562	-0.164574	-0.0649129	-0.204837	-0.196635	-0.201508	-0.172787	-0.129534	-0.244537	-0.190283	-0.191146	-0.0531984
94	-0.167005	-0.181488	-0.132717	-0.0328821	-0.227435	-0.164859	-0.15637	-0.185187	-0.192471	-0.172365	-0.125867	-0.15782	-0.243654	-0.129742	-0.198757	-0.12059	-0.0552152
95	-0.264078	-0.156882	-0.19758	-0.0419779	-0.177796	-0.0989491	-0.145869	-0.0634031	-0.203137	-0.216182	-0.205002	-0.114972	-0.114504	-0.240282	-0.180387	-0.187266	-0.128099
96	-0.161045	-0.182666	-0.179223	-0.0648127	-0.244246	-0.182991	-0.19292	-0.171921	-0.164579	-0.19053	-0.145654	-0.198227	-0.176282	-0.142709	-0.194813	-0.12782	-0.0256489
97	-0.264671	-0.150585	-0.20023	0.0135649	-0.224641	-0.055947	-0.151136	-0.0727998	-0.190235	-0.247605	-0.236373	-0.122936	-0.129457	-0.240204	-0.175246	-0.171321	-0.142825
98	-0.146615	-0.194686	-0.152076	-0.118614	-0.209947	-0.160983	-0.192012	-0.142605	-0.18425	-0.164833	-0.148557	-0.187147	-0.201355	-0.140338	-0.248516	-0.0718901	-0.0268471
99	-0.250594	-0.151582	-0.143547	0.00865294	-0.269951	-0.0610182	-0.182081	-0.142017	-0.160711	-0.235824	-0.185416	-0.162444	-0.122719	-0.236745	-0.185338	-0.136388	-0.10095
100	-0.182233	-0.186177	-0.173116	-0.125129	-0.154352	-0.141451	-0.208069	-0.101193	-0.188213	-0.133263	-0.181885	-0.150218	-0.166435	-0.12474	-0.242215	-0.0951707	-0.0654337

## Sheet: HB5
frames	16ol	17ol	18ol	19ol	26ol	27ol	28ol	29ol	26one	27one	28one	29one	6al	7al	8al	9al	air
1	0.199113	0.165945	0.104857	0.1456	0.102858	0.138584	-0.00394841	0.0799842	0.054407	0.0594683	0.0354031	0.0857379	0.145616	0.15909	0.184416	0.0733155	0.0737388
2	0.17373	0.151946	0.123458	0.134019	0.156835	0.214449	0.010082	0.0789747	0.0784468	0.085874	0.0340723	0.100066	0.0820475	0.163054	0.115931	0.0559395	0.0516292
3	0.147136	0.0870048	0.0710109	0.0982733	0.0566621	0.133196	-0.0313294	0.0140654	0.0476634	0.090979	0.0215266	0.0571218	0.0675686	0.0910739	0.0760966	0.00161611	0.0139596
4	0.133781	0.0987194	0.0610269	0.0309827	0.0305308	0.125181	-0.0306334	0.0425455	0.0253552	0.0678521	0.0328781	0.077781	0.0896882	0.0563835	0.106091	0.0376763	0.0041167
5	0.0606962	0.045045	0.0555276	0.0973498	0.0362001	0.151854	-0.0533372	0.045428	-0.00157356	-0.00218208	0.0225417	0.019071	0.0685535	0.0914203	0.0639005	0.0331619	0.0101185
6	0.0544685	-0.0137132	0.0245547	0.0619724	-0.0170982	0.023704	-0.0291631	0.0304262	0.02235	-0.00914708	0.0724476	0.0114113	0.031199	0.0309393	0.0349384	0.0192729	-0.0076192
7	0.0558242	0.00191665	0.0474465	0.0201759	0.0703464	0.0419448	0.00491066	-0.0189348	0.00363508	-0.0071711	-0.0529297	0.0131543	0.036779	0.0381473	0.0157811	0.022899	-0.0172187
8	0.0329136	0.0344286	0.0257032	0.0174729	0.0175163	0.00617258	-0.00818286	-0.0144971	0.0271381	-0.0256837	-0.0198147	-0.0131432	-0.0120525	0.029594	0.0239233	-0.00615692	-0.021289
9	0.0283141	0.00189828	0.0211908	-0.024679	-0.00805294	0.0195925	0.00704567	0.00945114	0.0209735	-0.0213442	-0.00636291	0.0321736	0.0226263	0.0294379	0.0196355	0.0202911	-0.000159571
10	-0.0242908	-0.00828953	-0.0221042	0.0194753	0.0429516	0.00513995	-0.00232982	-0.0166673	0.00404287	0.023642	-0.0180925	0.00627805	0.00099041	0.0019791	0.00987055	0.00965359	-0.0233097
11	8.6286e-05	0.00216358	-0.0097634	-0.00298273	-0.0337144	-0.0164482	-0.00200434	0.0117948	-0.027177	-0.0134935	0.0264114	-0.0257212	-0.0110562	-0.0154937	-0.0198197	-0.0254269	0.0210129
12	-0.0202249	0.017843	0.0145765	-0.0506247	0.0200981	-0.0074833	-0.0749632	0.0132701	-0.022632	0.0693537	0.0350015	-0.0434101	0.00587831	-0.00357727	0.0483517	-0.0395046	-0.0299944
13	0.00470866	-0.0573631	0.000314089	-0.00602735	-0.00420307	-0.0582548	-0.0597679	-0.0586876	-0.0537284	0.0399374	0.012844	-0.0425811	-0.0214325	-0.000121424	-0.0210199	-0.0390629	-0.0124932
14	-0.00161741	-0.00243738	0.0211985	0.0179965	-0.0102722	0.0664636	-0.0823761	-0.0353785	-0.0733841	0.0410472	0.0287375	-0.0580093	-0.00824145	-0.0195405	0.0604447	-0.0398931	-0.0496026
15	-0.0124057	-0.0632732	0.0209829	0.0220567	-0.0266832	0.0125086	-0.0979348	-0.0659195	-0.0520975	0.0137032	0.0203545	-0.0532051	-0.0487933	0.0149908	0.0375803	-0.0440899	-0.0195669
16	-0.0169665	-0.0179659	0.019116	0.00704506	-0.0618166	0.000614314	-0.11466	-0.0507016	-0.0960249	0.0108946	0.036768	-0.0591854	-0.0325588	0.023718	-0.0476024	-0.0389652	0.00206668
17	0.0227097	0.0193662	-0.00512471	-0.00233284	0.0961162	-0.00989414	-0.0845524	-0.0200643	0.00372856	0.0051834	0.0429829	-0.0846269	0.00257451	0.0485711	0.0502182	-0.0640775	-0.00750465
18	0.000926473	0.051817	-0.0141488	-0.0467535	0.0470752	0.12857	-0.0881322	-0.0514711	0.00035922	0.0756402	0.0141463	-0.00935144	0.041432	0.0591486	-0.0314177	-0.0206803	-0.0176208
19	0.0284898	0.052468	0.0261266	-0.0305293	0.120855	0.107208	-0.11406	-0.0185716	-0.0147756	0.00335903	0.0298985	-0.0861813	0.0864328	0.0961057	0.00320354	-0.0499776	-0.0708248
20	0.0387339	-0.0344034	0.0328363	-0.0329012	0.105109	0.0699383	-0.0743103	-0.0557541	-0.0169834	0.0140667	0.0373512	-0.0458719	0.0445958	0.0906936	-0.0190128	-0.0323997	-0.0973708
21	0.0895355	-0.0432331	0.0258457	-0.00370107	0.0925206	0.0490186	-0.116644	-0.0200891	-0.0236561	-0.0305181	-0.0349125	-0.0152432	0.0660016	0.0967199	0.0154493	-0.0448918	-0.13318
22	0.0131477	0.00509192	0.00869359	-0.0699892	0.0340113	0.00979034	-0.0890655	-0.0493116	-0.0483338	0.137681	0.00555603	-0.0714263	0.0639933	0.0761136	0.0654055	-0.0557293	-0.101825
23	0.00542893	-0.0691716	-0.010977	-0.00484772	0.0731053	0.108961	-0.144659	-0.0644733	-0.0532159	-0.0552531	-0.0626293	-0.0568911	0.00603745	0.0734094	-0.0335275	-0.0706926	-0.0492542
24	-0.00116255	-0.0618991	0.0127248	-0.0323379	0.0297278	0.0605891	-0.12417	-0.0364258	-0.064428	-0.0114893	-0.0789847	-0.0675183	0.0132946	0.0535661	-0.0324836	-0.0450767	-0.121658
25	-0.0634937	-0.0954265	-0.0122992	-0.0504661	-0.0238392	0.0124194	-0.101299	-0.0489293	-0.071865	-0.073715	-0.0659028	-0.0439832	0.00212911	0.0366224	-0.0112091	-0.0419431	-0.0856487
26	-0.066758	-0.0726501	-0.010654	-0.0210706	0.00949283	-0.0315072	-0.125979	-0.0469749	-0.0589468	-0.0402851	-0.0940258	-0.0494419	-0.0456785	0.0344254	-0.00287742	-0.0440944	-0.0889367
27	-0.01899	-0.0424287	-0.0341953	-0.0448699	-0.00855744	0.0830555	-0.138415	-0.0135752	-0.0818874	0.021563	-0.0600668	-0.0732286	-0.0458629	0.0552867	-0.0562163	-0.0875681	-0.0928367
28	-0.118624	-0.0918676	-0.037788	-0.0255564	-0.048035	0.0176907	-0.141214	-0.0324113	-0.106488	-0.0793902	-0.0857037	-0.108566	-0.0426042	0.0202129	-0.0551868	-0.0945402	-0.110899
29	-0.0575209	-0.098652	-0.0379911	-0.0749729	-0.0881145	0.0439742	-0.0966225	-0.0122909	-0.0753373	-0.0506626	-0.0718081	-0.140931	-0.0930008	0.0133943	-0.0397653	-0.100217	-0.109196
30	-0.0374581	-0.112218	-0.0339779	-0.0393032	-0.0484565	0.0454954	-0.120006	-0.00196792	-0.0914671	-0.0413711	-0.113674	-0.116449	-0.104766	0.0327684	-0.00602132	-0.125889	-0.079019
31	-0.083365	-0.0795131	-0.0265422	-0.0637611	-0.0475297	0.0310339	-0.113411	-0.0341526	-0.0962919	-0.0952164	-0.120544	-0.144687	-0.100672	0.0185707	-0.0368275	-0.101456	-0.11118
32	-0.0111642	-0.0419768	-0.0502335	-0.0433434	-0.0508174	0.0123178	-0.138159	-0.00962231	-0.0899796	-0.0665834	-0.0815547	-0.121058	-0.0937163	-0.027678	-0.0181758	-0.0987374	-0.132666
33	-0.107541	-0.0641416	-0.044132	-0.128783	-0.0372024	0.0501537	-0.129792	-0.040347	-0.125223	-0.061295	-0.0934685	-0.0830755	-0.0956682	-0.0100098	-0.0517799	-0.106861	-0.124948
34	-0.102341	-0.118306	-0.0197556	-0.0896563	-0.0559551	-0.0390923	-0.165095	-0.0296501	-0.105323	-0.0969051	-0.0912811	-0.120668	-0.10309	-0.0368665	-0.0413113	-0.0939535	-0.0963717
35	-0.091916	-0.0480295	-0.0671069	-0.0649494	-0.0527905	-0.0504467	-0.14202	-0.0495577	-0.102048	-0.150032	-0.0828725	-0.0801139	-0.122874	-0.0755588	-0.0861008	-0.0858233	-0.103382
36	-0.0695965	-0.0884101	-0.045371	-0.0874172	-0.146513	-0.0397621	-0.157271	-0.0320666	-0.0915591	-0.120776	-0.146955	-0.0563261	-0.118404	-0.0317372	-0.136372	-0.0986007	-0.118762
37	-0.06563	-0.118671	-0.0738053	-0.0231763	-0.144834	-0.00916979	-0.132295	-0.0282288	-0.0722642	-0.149205	-0.119342	-0.10757	-0.142069	0.0240899	-0.0924424	-0.120955	-0.112561
38	-0.0716647	-0.097538	-0.0478021	-0.0877302	-0.146668	-0.0546718	-0.172494	-0.027113	-0.0713698	-0.142164	-0.160577	-0.144874	-0.152535	0.0198825	-0.134093	-0.11036	-0.104365
39	-0.102324	-0.12362	-0.0719831	-0.00278953	-0.16896	-0.00126419	-0.191919	-0.0231381	-0.0699121	-0.153914	-0.166523	-0.121528	-0.170966	0.00289515	-0.125548	-0.0819623	-0.12176
40	-0.0965815	-0.036285	-0.0726385	-0.0181557	-0.149715	-0.0291004	-0.186571	-0.0433523	-0.126586	-0.128817	-0.142094	-0.16079	-0.151769	0.00954647	-0.163699	-0.0423395	-0.118133
41	-0.0886696	-0.120973	-0.0712473	-0.0226931	-0.148271	0.0280074	-0.206764	-0.0532465	-0.123683	-0.152363	-0.154525	-0.109653	-0.14305	0.0462629	-0.155782	-0.0417076	-0.111641
42	-0.101755	-0.0484573	-0.0348813	-0.00507939	-0.0860812	-0.0359591	-0.198134	-0.0398588	-0.102048	-0.137352	-0.124698	-0.115831	-0.138071	-0.101001	-0.192456	-0.0761804	-0.122777
43	-0.0252589	-0.0917527	-0.0587475	-0.00318324	-0.102522	0.0887657	-0.207531	-0.0566885	-0.115967	-0.170929	-0.16063	-0.081635	-0.113922	-0.0372071	-0.169093	-0.0189602	-0.139527
44	-0.0327253	-0.0748201	-0.091648	0.00973358	-0.170099	0.0453414	-0.207865	-0.0645283	-0.14955	-0.120628	-0.156657	-0.116952	-0.107685	-0.102023	-0.204509	-0.102151	-0.136709
45	-0.0952791	-0.0829859	-0.0904135	0.0246751	-0.171527	-0.0145151	-0.164766	-0.0789107	-0.137199	-0.0874012	-0.136139	-0.126595	-0.130483	-0.0943122	-0.129666	-0.114583	-0.102956
46	-0.0567821	-0.135185	-0.0657707	0.0158671	-0.150408	-0.0331897	-0.141673	-0.0799139	-0.144248	-0.0561911	-0.140123	-0.127668	-0.10598	-0.129199	-0.186705	-0.104006	-0.137643
47	-0.0734162	-0.09036	-0.0791212	0.0608496	-0.145711	-0.0908687	-0.206359	-0.0570505	-0.137795	-0.197529	-0.1522	-0.114893	-0.137212	-0.138762	-0.190839	-0.127497	-0.0943391
48	-0.141987	-0.172369	-0.075552	0.113653	-0.140773	-0.158676	-0.201376	-0.0933729	-0.162608	-0.123016	-0.149495	-0.0982862	-0.140431	-0.122612	-0.162078	-0.111146	-0.0920495
49	-0.116187	-0.159677	-0.0805275	-0.0137291	-0.161151	-0.0603338	-0.172796	-0.115434	-0.149274	-0.164574	-0.146479	-0.059222	-0.135288	-0.107229	-0.166639	-0.165431	-0.0715357
50	-0.155709	-0.16884	-0.0469762	0.0259542	-0.209437	-0.06566	-0.203061	-0.0892471	-0.165072	-0.136383	-0.148478	-0.0635799	-0.135904	-0.149201	-0.15269	-0.149232	-0.0827345
51	-0.0999793	-0.172756	-0.0955564	0.0328972	-0.173636	-0.154773	-0.206274	-0.0918914	-0.175896	-0.197137	-0.166964	-0.0652912	-0.119112	-0.122475	-0.159885	-0.142528	-0.0772923
52	-0.0872814	-0.167998	-0.0743195	0.0176463	-0.15076	-0.0627399	-0.205579	-0.0562711	-0.167538	-0.171419	-0.171306	-0.12165	-0.104284	-0.164636	-0.197179	-0.153131	-0.116877
53	-0.166368	-0.11647	-0.0267522	-0.00633339	-0.238491	-0.0532255	-0.219009	-0.0392751	-0.187775	-0.20035	-0.19872	-0.118106	-0.0982086	-0.149739	-0.140634	-0.139639	-0.0895141
54	-0.117468	-0.155866	-0.0466619	-0.0212633	-0.229431	-0.101734	-0.207233	-0.0275108	-0.148042	-0.197597	-0.208449	-0.153372	-0.0870715	-0.156595	-0.173823	-0.139949	-0.0946453
55	-0.109998	-0.178198	-0.0622141	-0.0508043	-0.20337	-0.144215	-0.255192	-0.087976	-0.12072	-0.187961	-0.216771	-0.125108	-0.110487	-0.192542	-0.191731	-0.113894	-0.123234
56	-0.137276	-0.128571	-0.0166139	-0.00153381	-0.252559	-0.0864	-0.230711	-0.064316	-0.193329	-0.21364	-0.1793	-0.109679	-0.117646	-0.182115	-0.162329	-0.0770703	-0.0635599
57	-0.161077	-0.130265	-0.0472892	-0.0202283	-0.232091	-0.0844145	-0.246445	-0.0817597	-0.192408	-0.17237	-0.210799	-0.106911	-0.102803	-0.19929	-0.144577	-0.114733	-0.0407771
58	-0.182551	-0.130432	-0.0448539	-0.0581326	-0.215907	-0.162569	-0.225673	-0.110509	-0.202832	-0.165663	-0.182279	-0.0869071	-0.0933588	-0.169333	-0.112215	-0.0863984	-0.0561149
59	-0.16303	-0.13398	-0.0470912	-0.0719997	-0.234143	-0.148679	-0.240616	-0.0899495	-0.234877	-0.19281	-0.198927	-0.0952771	-0.0868277	-0.176716	-0.139867	-0.107279	-0.0224416
60	-0.179658	-0.133273	-0.0830401	-0.0639274	-0.133041	-0.0880893	-0.247	-0.126709	-0.211862	-0.199943	-0.16885	-0.118207	-0.113453	-0.164064	-0.0711108	-0.0908246	-0.0243975
61	-0.180769	-0.171613	-0.0763045	-0.100978	-0.162834	-0.128485	-0.240801	-0.107367	-0.250881	-0.20318	-0.185739	-0.174687	-0.103691	-0.154508	-0.142937	-0.106963	0.0334198
62	-0.178001	-0.12531	-0.10529	-0.0948203	-0.12043	-0.0651094	-0.226007	-0.144818	-0.219342	-0.166351	-0.141318	-0.142538	-0.126295	-0.154085	-0.141751	-0.123281	0.0349655
63	-0.178967	-0.147602	-0.10632	-0.116997	-0.114437	-0.0442269	-0.209485	-0.132388	-0.23533	-0.146935	-0.181045	-0.124818	-0.135635	-0.170153	-0.150247	-0.123498	-0.06228
64	-0.167165	-0.158814	-0.0946165	-0.0318226	-0.113014	-0.0962279	-0.187668	-0.124325	-0.211805	-0.117592	-0.140089	-0.138836	-0.0853455	-0.168679	-0.175224	-0.155808	-0.0449341
65	-0.133973	-0.216837	-0.105175	-0.0853748	-0.11229	0.0119981	-0.174366	-0.12399	-0.232687	-0.14416	-0.174784	-0.108675	-0.0730634	-0.141501	-0.183559	-0.145162	-0.0260984
66	-0.127192	-0.17076	-0.12399	-0.0965755	-0.237604	-0.0272709	-0.19138	-0.0693742	-0.232782	-0.106861	-0.14538	-0.115389	-0.0709095	-0.120193	-0.165554	-0.148822	-0.0558903
67	-0.153918	-0.189614	-0.122217	-0.0642083	-0.194096	-0.123494	-0.186767	-0.125437	-0.220377	-0.131896	-0.156691	-0.110874	-0.0930465	-0.121124	-0.20376	-0.17338	-0.0452508
68	-0.057077	-0.174596	-0.104809	-0.0932962	-0.168127	-0.103369	-0.212302	-0.0861461	-0.230474	-0.120634	-0.12966	-0.104552	-0.0885297	-0.181166	-0.132869	-0.159587	-0.121422
69	-0.110799	-0.20485	-0.113329	-0.0696284	-0.0951428	-0.143092	-0.213734	-0.0760141	-0.226724	-0.14406	-0.139254	-0.136263	-0.102591	-0.133157	-0.162324	-0.149625	-0.0174937
70	-0.152574	-0.182382	-0.079056	-0.0672961	-0.162548	-0.143349	-0.180986	-0.123795	-0.213198	-0.109867	-0.16142	-0.0991937	-0.108465	-0.0692413	-0.145576	-0.163031	-0.0705272
71	-0.107965	-0.149011	-0.0557988	-0.0263243	-0.148797	-0.190548	-0.217495	-0.0990437	-0.22425	-0.132986	-0.132962	-0.132217	-0.0982131	-0.127658	-0.171551	-0.17156	-0.111969
72	-0.130145	-0.17878	-0.0658434	-0.00501739	-0.124932	-0.110262	-0.180887	-0.076762	-0.201896	-0.157942	-0.212639	-0.142335	-0.111655	-0.158772	-0.139863	-0.173329	-0.125957
73	-0.0891594	-0.133769	-0.0846935	-0.0642013	-0.130289	-0.094453	-0.226555	-0.025973	-0.195735	-0.150372	-0.171547	-0.147359	-0.108891	-0.134346	-0.140921	-0.183757	-0.0885093
74	-0.120901	-0.164356	-0.0839028	-0.00268949	-0.144281	-0.168455	-0.207683	-0.0621048	-0.193394	-0.126524	-0.177494	-0.149749	-0.0914419	-0.153862	-0.181907	-0.17279	-0.110301
75	-0.0872925	-0.159638	-0.122985	-0.0753868	-0.195209	-0.131378	-0.205802	-0.0222056	-0.198361	-0.115556	-0.198215	-0.14895	-0.118843	-0.131228	-0.120403	-0.126724	-0.129254
76	-0.0829584	-0.158034	-0.100008	-0.059678	-0.205287	-0.115991	-0.167819	-0.0163356	-0.211471	-0.128086	-0.162978	-0.139537	-0.105798	-0.154949	-0.142014	-0.13024	-0.111462
77	-0.0755189	-0.182448	-0.0879906	-0.0363195	-0.199129	-0.166169	-0.212638	-0.0161449	-0.197545	-0.137315	-0.166346	-0.159414	-0.0977607	-0.12214	-0.158167	-0.119565	-0.123572
78	-0.0605798	-0.0839821	-0.120607	0.00677234	-0.271298	-0.109778	-0.135107	-0.0627621	-0.200931	-0.147346	-0.147781	-0.118815	-0.131409	-0.136373	-0.136205	-0.143613	-0.115488
79	-0.123463	-0.125388	-0.0844127	0.045173	-0.219294	-0.0698531	-0.221475	-0.0232573	-0.196132	-0.156083	-0.173635	-0.126795	-0.146692	-0.127482	-0.160738	-0.160041	-0.106451
80	-0.109563	-0.135605	-0.103386	-0.0206588	-0.225632	-0.115574	-0.17992	-0.0592659	-0.211814	-0.135312	-0.176786	-0.137085	-0.159434	-0.0999388	-0.157757	-0.123807	-0.117759
81	-0.120446	-0.12068	-0.123604	-0.0438326	-0.252409	-0.0952818	-0.219422	-0.0564066	-0.213903	-0.130934	-0.131031	-0.1134	-0.1686	-0.123452	-0.149804	-0.143598	-0.129986
82	-0.140244	-0.100204	-0.102984	0.0107144	-0.23515	-0.0669046	-0.113773	-0.0453448	-0.203594	-0.165311	-0.197599	-0.127993	-0.165103	-0.150284	-0.172057	-0.130029	-0.158256
83	-0.126125	-0.0728733	-0.104428	0.000377811	-0.227416	-0.0838265	-0.180513	-0.0940408	-0.20878	-0.142523	-0.164374	-0.112265	-0.160358	-0.139991	-0.158449	-0.123465	-0.109301
84	-0.149033	-0.1162	-0.0689076	-0.0555521	-0.229231	-0.0769284	-0.0951265	-0.0303627	-0.179617	-0.129381	-0.177962	-0.159657	-0.136281	-0.156495	-0.141674	-0.0967904	-0.130635
85	-0.157142	-0.110553	-0.0930978	-0.0686119	-0.19728	-0.0624925	-0.194068	-0.050359	-0.180737	-0.190841	-0.158522	-0.164146	-0.159558	-0.126539	-0.173261	-0.126627	-0.12159
86	-0.144397	-0.101653	-0.0925105	-0.057763	-0.246613	-0.0613447	-0.17237	-0.0908543	-0.134255	-0.163423	-0.172169	-0.136511	-0.126301	-0.143363	-0.132961	-0.140802	-0.122156
87	-0.121212	-0.0941275	-0.0880111	-0.0575222	-0.243092	-0.0334069	-0.17316	-0.0393083	-0.140623	-0.184535	-0.160235	-0.154967	-0.131772	-0.156101	-0.116243	-0.128076	-0.107406
88	-0.0912253	-0.0829983	-0.0955529	-0.0428301	-0.177109	0.0159206	-0.254545	-0.0510651	-0.159084	-0.201444	-0.175708	-0.162314	-0.125985	-0.17976	-0.159066	-0.0963485	-0.127873
89	-0.100725	-0.0291227	-0.117269	-0.0384253	-0.08903	-0.0601269	-0.162516	-0.065051	-0.143983	-0.176494	-0.162369	-0.133354	-0.0941037	-0.135815	-0.103878	-0.0740989	-0.126365
90	-0.109555	-0.0749113	-0.139611	-0.0829652	-0.0502848	-0.0203041	-0.192582	-0.0875698	-0.154716	-0.207894	-0.158087	-0.159515	-0.11644	-0.14365	-0.038824	-0.0719615	-0.0737229
91	-0.118931	-0.0613969	-0.120783	-0.0967429	-0.189304	0.0123437	-0.166807	-0.0617331	-0.125794	-0.222814	-0.186657	-0.16376	-0.110458	-0.135645	-0.0410309	-0.16485	-0.0498092
92	-0.0976613	0.0050456	-0.123727	-0.0534712	-0.134732	-0.00338931	-0.166194	-0.0271622	-0.130734	-0.193557	-0.175402	-0.192876	-0.087903	-0.114719	-0.0162386	-0.119811	-0.0597585
93	-0.138687	-0.0882785	-0.0763731	-0.0723747	-0.195483	-0.0168638	-0.160529	-0.031452	-0.143241	-0.206032	-0.152537	-0.18102	-0.0435691	-0.113615	-0.0505139	-0.146183	-0.0659437
94	-0.0752994	-0.0824187	-0.0761067	-0.0930618	-0.204038	-0.0758413	-0.191149	-0.0454501	-0.131037	-0.180935	-0.16425	-0.187446	-0.0988725	-0.0625502	-0.137407	-0.136868	-0.0679006
95	-0.150656	-0.117931	-0.0818783	-0.113229	-0.14633	-0.13444	-0.212416	-0.0821618	-0.15077	-0.13419	-0.116524	-0.181324	-0.123542	-0.0616754	-0.120484	-0.143558	-0.107354
96	-0.165435	-0.0974692	-0.07598	-0.0757698	-0.170262	-0.0961948	-0.168803	-0.0267877	-0.120554	-0.114191	-0.126064	-0.133088	-0.138893	-0.0919368	-0.133435	-0.148172	-0.111146
97	-0.171325	-0.119327	-0.0464322	-0.0631253	-0.143094	-0.132316	-0.149808	-0.0409391	-0.166457	-0.141774	-0.115389	-0.128312	-0.116289	-0.114494	-0.0250658	-0.153113	-0.0925017
98	-0.152569	-0.0986381	-0.0781462	-0.0186015	-0.134335	-0.0141171	-0.144522	-0.0532033	-0.117846	-0.139574	-0.140783	-0.113824	-0.105968	-0.107781	-0.0364215	-0.135026	-0.103857
99	-0.14073	-0.109515	-0.0275214	0.0251249	-0.160059	-0.143499	-0.146671	-0.0595853	-0.0866108	-0.166354	-0.108833	-0.129802	-0.101344	-0.116413	-0.0488131	-0.152325	-0.106136
100	-0.100761	-0.132311	-0.0581578	0.0405937	-0.178104	-0.0884898	-0.13299	-0.025623	-0.135178	-0.114713	-0.134239	-0.101117	-0.0918565	-0.134027	-0.0305088	-0.118878	-0.128995

## Sheet: HB6
frames	16ol	17ol	18ol	19ol	26ol	27ol	28ol	29ol	26one	27one	28one	29one	6al	7al	8al	9al	air
1	0.0877373	0.106834	0.184617	0.0953978	0.0928367	0.0761866	-0.0321894	0.132932	0.024142	0.0948924	0.0804147	0.0331238	0.075974	0.134939	0.0798538	0.15305	0.0795341
2	0.17668	0.0877443	0.116552	0.0747101	0.112147	0.0968241	0.117605	0.0923512	0.0985111	0.0927399	0.0513659	0.0904297	0.0648121	0.135956	0.0784691	0.145487	0.0876616
3	-0.00434356	0.0727393	0.083382	0.052141	0.124226	0.0540872	0.0942848	0.0546148	0.0708148	0.0569789	0.0364195	0.068388	0.0391453	0.0962052	0.0310997	0.0977947	0.0558156
4	0.0746505	0.0544948	0.0520917	0.0332406	0.0594028	0.0834007	0.153679	0.0721364	0.0798665	0.0675499	0.0451551	0.0605422	0.040222	0.0761863	0.0288673	0.107941	0.016023
5	-0.02123	0.0418936	0.0118673	0.0391426	0.0306923	0.0550232	0.119396	0.0565826	0.0164118	0.0425398	0.0225497	0.0276859	0.0226393	0.0521677	0.0555469	0.0664509	0.0124693
6	-0.0290147	0.0202488	0.0149471	0.0268239	0.0159608	0.00693243	0.103871	0.0403699	-0.0383338	0.0346022	0.0313028	0.00520579	0.0196199	0.068079	0.041476	0.0523491	-0.00599166
7	-0.0498073	0.0307972	-0.0190032	0.00454746	0.000855121	0.0176734	0.1047	0.0265503	-0.0170264	0.0127064	-0.0182849	0.0140215	0.0108006	0.0260193	0.0367576	0.0262899	-0.0030282
8	-0.00260996	0.0252437	-0.0242447	-0.0121381	-0.00647763	0.0101571	0.0779889	0.0198889	-0.0167451	0.021868	0.0687024	-0.00472462	0.0281092	0.0285373	0.0241411	0.0333979	-0.0138528
9	0.0500324	0.0184861	0.0484199	-0.0241741	-0.00732043	-0.00330534	0.0120231	0.016842	0.00388071	0.00354043	0.0313972	-0.00145042	-0.00544847	-0.000769649	0.0145362	0.0132598	0.0152227
10	0.0172075	-0.0097232	-0.013022	-0.0138133	0.0067583	0.0099501	-0.0178347	-0.00484207	0.0035281	-0.000147697	-0.0141773	0.00734681	-0.00361017	0.0267231	-0.00682183	0.00147938	0.027228
11	-0.0643908	-0.00701033	-0.0325786	0.0292331	0.001491	-0.00735258	0.00409034	-0.00741455	-0.0056114	-0.0036266	-0.00736755	0.000305416	0.00120943	-0.0124732	-0.00828007	-0.0202603	-0.0234146
12	-0.0489256	-0.0209507	-0.0554633	0.0732279	-0.0680165	0.00792002	-0.0490266	-0.00532043	0.0447478	-0.0148512	-0.0266056	-0.00414085	-0.0108984	0.052769	-0.0281059	-0.0171145	-0.0531794
13	-0.0797085	-0.0202405	-0.0269587	0.0636699	-0.0524301	-0.0122613	-0.0659767	-0.00682356	0.0142266	-0.0235791	-0.0327791	-0.0121186	-0.0108528	0.0589943	-0.0178791	-0.0125611	-0.0389923
14	-0.108862	-0.0209972	-0.08123	0.110117	-0.0573576	-0.0282634	-0.0747613	-0.0261855	-0.00208309	-0.0325256	-0.0166731	-0.0218752	-0.0285631	-0.00976735	-0.0353026	-0.0087816	-0.0631219
15	-0.105716	-0.0244291	-0.0743196	0.111374	-0.0676394	-0.0447516	-0.0597129	-0.0190135	0.0183956	-0.00661882	-0.0451191	-0.052808	-0.0223216	-0.0187255	-0.0208166	-0.0438267	-0.0701249
16	-0.141564	-0.0112942	-0.111106	0.0697013	-0.0714375	-0.0465623	-0.0717398	0.00160935	-0.0482929	-0.0167544	-0.0373215	-0.0542865	-0.0188959	-0.0514378	-0.0423585	-0.0304224	-0.0634692
17	0.0450717	0.00350707	0.0380739	0.0921229	0.0089954	-9.52915e-05	-0.0378129	0.0132504	0.0984719	0.0401932	-0.01543	0.00878571	0.0254361	0.0553379	0.0211848	-0.00205885	-0.0355019
18	0.0800346	0.0339971	-0.0318801	0.0595579	0.00121284	0.0382751	-0.021587	0.00114411	0.16773	0.0980336	0.00874713	0.0419208	0.0744949	0.0604392	0.0469862	0.0103496	-0.0635943
19	0.0172889	0.0502603	-0.0258114	0.051319	0.0527468	0.074479	-0.000332771	0.037197	0.152456	0.0986458	0.0411144	0.0687255	0.109377	0.117043	0.0776507	0.00600781	-0.0391335
20	0.0136736	0.065928	-0.0262355	0.108921	0.0693878	0.0561863	-0.00984935	0.0335769	0.182918	0.122793	0.0322982	0.090937	0.103096	0.145403	0.0655676	0.0593093	-0.0674186
21	0.0547064	0.0555991	-0.0320409	0.0799606	0.102951	0.105802	0.00298251	0.0561402	0.182317	0.14309	0.0712387	0.111465	0.132369	0.146281	0.0334754	0.0670643	-0.0616835
22	0.0191061	0.0688105	-0.0248937	0.0543457	0.0832975	0.0934121	-0.0404294	0.0586909	0.14957	0.123828	0.0816335	0.110887	0.129368	0.130458	0.0705753	0.0631546	-0.0690152
23	0.016868	0.051966	-0.0405198	0.0651628	0.0624182	0.0836042	-0.028444	0.0403457	0.245733	0.135341	0.053399	0.109731	0.132539	0.0951303	0.0495635	0.0727313	-0.0829131
24	-0.000727067	0.0458706	-0.0390126	0.0515014	0.0661787	0.0817206	-0.0358274	0.0289174	0.227325	0.0878376	0.0497667	0.0673274	0.110198	0.0762147	0.0776518	0.0632912	-0.0986322
25	-0.0227825	0.0306303	0.0863385	0.0155637	0.0638327	0.0501968	-0.05172	0.0160788	0.164734	0.0613511	0.0350068	0.0616962	0.109898	0.108554	0.0639704	0.0373319	-0.0846463
26	0.018532	0.0270574	0.0567745	-0.0129602	0.0449676	0.0413814	-0.0778094	0.00398053	0.134372	0.0618758	0.0403286	0.0390796	0.0850084	0.0105328	0.0361942	-0.00547443	-0.0995527
27	-0.0175509	0.0218143	0.023186	-0.0382596	0.00645819	0.0029865	-0.08207	-0.0240942	0.134005	0.0220118	0.0395209	-0.0130887	0.07281	0.0163166	0.0354782	-0.0168396	-0.0827803
28	-0.04305	-0.00266487	0.0513822	-0.0672211	0.00748616	-0.0188068	-0.100235	-0.0265743	0.110482	0.0372499	0.0285611	-0.0464922	0.0555915	-0.0122734	-0.0044725	-0.0190563	-0.0620454
29	-0.0392328	-0.0022832	-0.0445257	-0.0111229	0.0180308	-0.0164333	-0.113451	-0.0252055	0.0976673	-0.0204437	-0.00766094	-0.0569329	0.0288635	-0.0300866	-0.00957578	-0.0224969	-0.104509
30	0.0696476	-0.0228626	0.0410251	-0.0243211	-0.0189521	-0.00602892	-0.0615303	-0.0413276	0.0681067	-0.0422223	-0.0237048	-0.0933141	0.0119955	-0.0461321	-0.0465204	-0.0492916	-0.0985218
31	0.126333	-0.0460704	0.159405	-0.02022	-0.0176311	-0.0390528	-0.0610345	-0.0168403	0.0506844	-0.0360223	-0.0268696	-0.0593249	-0.0170329	-0.0576851	-0.0552131	-0.0413221	-0.103057
32	0.0607324	-0.0564171	0.143997	-0.0223902	-0.027395	-0.0418254	-0.0614906	-0.0189924	-0.0265865	-0.0477942	-0.0376596	-0.0686732	-0.0346439	-0.0954928	-0.0607845	-0.0721134	-0.0992104
33	0.0241572	-0.0729724	0.0469618	-0.0502168	-0.0831095	-0.0600695	-0.134583	-0.0435074	-0.0456486	-0.0867013	-0.0378297	-0.00815915	-0.0459561	-0.103424	-0.0747017	-0.0524546	-0.0936751
34	0.0111326	-0.0872401	-0.0255175	-0.0416405	-0.105348	-0.077982	-0.147391	-0.0452526	-0.0218577	-0.074933	-0.0622311	-0.00508956	-0.0609406	-0.126882	-0.083864	-0.0816106	-0.109575
35	-0.0396153	-0.0963744	0.0503974	-0.0669458	-0.104013	-0.0649529	-0.160206	-0.0591043	-0.0326599	-0.0781594	-0.0712522	-0.0806369	-0.0651012	-0.146749	-0.0994749	-0.0545194	-0.117522
36	-0.0734908	-0.0844081	-0.0830048	-0.141808	-0.0947144	-0.0868023	-0.190137	-0.0806184	-0.0355659	-0.133828	-0.10095	-0.0993936	-0.0764868	-0.156357	-0.115189	-0.0536203	-0.0982803
37	-0.118857	-0.107525	0.130908	-0.128584	-0.0279704	-0.128901	-0.183597	-0.0832428	-0.0378935	-0.145162	-0.11548	-0.0973842	-0.0908936	-0.172069	-0.123857	-0.109166	-0.121436
38	-0.0635747	-0.120993	0.0751364	-0.0426419	-0.0591051	-0.13536	-0.161866	-0.10593	-0.0160422	-0.138957	-0.12645	-0.0866579	-0.112937	-0.191291	-0.139657	-0.105552	-0.117095
39	-0.1885	-0.13143	0.00855924	-0.101958	-0.0566246	-0.153331	-0.211566	-0.107161	-0.0561283	-0.135321	-0.13418	-0.0675755	-0.137304	-0.224491	-0.137587	-0.13298	-0.13465
40	0.00495009	-0.138568	-0.0417017	-0.113275	-0.0589226	-0.146758	-0.187973	-0.123651	-0.0802412	-0.150269	-0.143348	-0.108194	-0.151539	-0.208532	-0.155467	-0.117446	-0.120083
41	-0.0325449	-0.138064	-0.0863942	-0.1266	-0.118873	-0.143998	-0.206235	-0.122049	-0.0581981	-0.170973	-0.155656	-0.0970856	-0.159461	-0.247182	-0.162637	-0.142971	-0.146245
42	-0.113444	-0.155101	-0.116453	-0.137436	-0.173936	-0.130037	-0.240849	-0.152099	-0.17225	-0.180273	-0.171856	-0.120943	-0.165464	-0.229535	-0.149825	-0.0307136	-0.127191
43	-0.085174	-0.171603	-0.157779	-0.135513	-0.172547	-0.133652	-0.255152	-0.142306	-0.209205	-0.190786	-0.1816	-0.136939	-0.185582	-0.237808	-0.175661	-0.0423586	-0.125415
44	-0.109803	-0.178792	-0.155851	-0.156116	-0.199767	-0.150568	-0.285156	-0.142985	-0.213799	-0.214287	-0.170451	-0.181918	-0.210176	-0.225843	-0.165925	-0.128709	-0.129707
45	-0.114436	-0.173606	-0.190333	-0.156906	-0.225486	-0.151031	-0.279272	-0.146118	-0.135929	-0.193063	-0.176439	-0.177225	-0.213708	-0.231508	-0.167954	-0.0626714	-0.155809
46	-0.151647	-0.184031	-0.17444	-0.174152	-0.21613	-0.153651	-0.283751	-0.153006	-0.102455	-0.165347	-0.169913	-0.201874	-0.241166	-0.233411	-0.175112	-0.13234	-0.150658
47	-0.162719	-0.181949	-0.173391	-0.160955	-0.22378	-0.175055	-0.254531	-0.161861	-0.0703721	-0.199673	-0.179536	-0.165353	-0.22416	-0.256167	-0.180947	-0.147783	-0.143735
48	-0.167369	-0.207063	-0.186274	-0.132637	-0.240197	-0.190836	-0.251961	-0.168319	-0.133321	-0.214019	-0.19901	-0.208237	-0.229777	-0.251018	-0.189886	-0.146791	-0.109607
49	-0.0985077	-0.200447	-0.195632	-0.112113	-0.210595	-0.20418	-0.285639	-0.156971	-0.15141	-0.229689	-0.204808	-0.213647	-0.235863	-0.255153	-0.199255	-0.15775	-0.136039
50	-0.132391	-0.196791	-0.201242	-0.116575	-0.249344	-0.221157	-0.275013	-0.163137	-0.197821	-0.224531	-0.207848	-0.218636	-0.240649	-0.260229	-0.20978	-0.145927	-0.1334
51	-0.133291	-0.191222	-0.193978	-0.115512	-0.25868	-0.213348	-0.315112	-0.157504	-0.235892	-0.231807	-0.217285	-0.241713	-0.236128	-0.269065	-0.209298	-0.152818	-0.101913
52	-0.144601	-0.221655	-0.216868	-0.138315	-0.264926	-0.209047	-0.320806	-0.18231	-0.272983	-0.227144	-0.230739	-0.235482	-0.249001	-0.281628	-0.198294	-0.145883	-0.0363548
53	-0.141006	-0.219487	-0.208621	-0.176916	-0.261556	-0.220272	-0.324256	-0.159024	-0.279711	-0.236302	-0.208425	-0.161381	-0.253759	-0.245932	-0.207944	-0.124749	-0.0786012
54	-0.113554	-0.217999	-0.20953	-0.225914	-0.283951	-0.257709	-0.335007	-0.167861	-0.255768	-0.230782	-0.224831	-0.154404	-0.258074	-0.261171	-0.197138	-0.120951	-0.092775
55	-0.147171	-0.229555	-0.197931	-0.249048	-0.279459	-0.249992	-0.317889	-0.155473	-0.174503	-0.238224	-0.209155	-0.191496	-0.273358	-0.227745	-0.197341	-0.126408	-0.115562
56	-0.165063	-0.239161	-0.207651	-0.247943	-0.234803	-0.28196	-0.324251	-0.160842	-0.109999	-0.223917	-0.216932	-0.244926	-0.265677	-0.254048	-0.205812	-0.115885	-0.117284
57	-0.158797	-0.238423	-0.143557	-0.204435	-0.19881	-0.274268	-0.313014	-0.178799	-0.141174	-0.255693	-0.21277	-0.139618	-0.246419	-0.19772	-0.20114	-0.126795	-0.125066
58	-0.16837	-0.223826	-0.0980761	-0.203867	-0.285179	-0.257192	-0.310401	-0.139514	-0.109654	-0.24498	-0.211833	-0.179886	-0.266022	-0.16867	-0.200025	-0.138709	-0.114864
59	-0.179369	-0.23834	-0.115335	-0.233474	-0.278263	-0.239488	-0.31456	-0.142183	-0.130559	-0.226638	-0.202643	-0.197305	-0.25959	-0.23097	-0.212084	-0.155845	-0.105582
60	-0.172967	-0.255669	-0.151314	-0.255757	-0.275812	-0.249157	-0.312813	-0.138751	-0.153403	-0.206885	-0.217351	-0.228238	-0.245542	-0.0574942	-0.210591	-0.157022	-0.141246
61	-0.194427	-0.247748	-0.194721	-0.24287	-0.27949	-0.249553	-0.318669	-0.132245	-0.211929	-0.220085	-0.220967	-0.201605	-0.270478	0.0067105	-0.203739	-0.125045	-0.165617
62	-0.167071	-0.235523	-0.202212	-0.190734	-0.27344	-0.247137	-0.281498	-0.116918	-0.232273	-0.236244	-0.228281	-0.223057	-0.25652	-0.0910534	-0.195097	-0.140775	-0.152843
63	-0.20183	-0.240909	-0.196144	-0.174719	-0.284136	-0.223944	-0.260991	-0.177143	-0.258281	-0.201638	-0.223433	-0.237206	-0.259349	-0.14732	-0.199843	-0.118699	-0.103948
64	-0.203863	-0.246336	-0.215767	-0.231045	-0.267407	-0.244419	-0.275854	-0.181734	-0.26165	-0.201293	-0.211891	-0.228581	-0.254149	-0.210215	-0.219327	-0.126781	-0.150073
65	-0.203114	-0.252127	-0.190485	-0.268832	-0.273887	-0.235278	-0.277392	-0.127154	-0.24463	-0.223007	-0.230919	-0.200071	-0.275549	-0.187438	-0.200456	-0.101902	-0.132526
66	-0.179917	-0.248939	-0.161284	-0.236293	-0.266139	-0.232849	-0.318713	-0.14686	-0.234421	-0.215442	-0.210925	-0.155974	-0.271709	-0.253994	-0.203547	-0.0842708	-0.168185
67	-0.150808	-0.239878	-0.157932	-0.219121	-0.256427	-0.244071	-0.304737	-0.118642	-0.173014	-0.190089	-0.22908	-0.16985	-0.267547	-0.232739	-0.223264	-0.0983131	-0.168079
68	-0.182202	-0.263329	-0.187538	-0.250053	-0.240574	-0.231967	-0.31774	-0.152038	-0.205134	-0.194222	-0.212967	-0.207692	-0.263311	-0.200371	-0.194018	-0.125213	-0.145507
69	-0.112222	-0.242086	-0.187993	-0.224239	-0.252612	-0.202775	-0.30454	-0.172912	-0.187361	-0.247939	-0.233925	-0.20624	-0.260725	-0.231704	-0.203432	-0.0928092	-0.168231
70	-0.149655	-0.252411	-0.137199	-0.22901	-0.226022	-0.217977	-0.334147	-0.190171	-0.140759	-0.208577	-0.220052	-0.228789	-0.255185	-0.266912	-0.207458	-0.110091	-0.143102
71	-0.177833	-0.242749	0.0025327	-0.260955	-0.256729	-0.21218	-0.326186	-0.135403	-0.181693	-0.215475	-0.232911	-0.218009	-0.257387	-0.258368	-0.208081	-0.0850039	-0.153636
72	-0.142953	-0.248615	-0.172464	-0.258082	-0.248927	-0.191225	-0.317318	-0.168329	-0.235422	-0.216756	-0.229184	-0.220567	-0.25339	-0.267153	-0.205073	-0.0839968	-0.15145
73	-0.167823	-0.226479	-0.195786	-0.27116	-0.229139	-0.19347	-0.28471	-0.187075	-0.252236	-0.198953	-0.217263	-0.1731	-0.250184	-0.250242	-0.198704	-0.0873019	-0.161455
74	-0.176166	-0.233434	-0.192037	-0.27171	-0.220936	-0.179536	-0.29484	-0.162313	-0.280042	-0.199994	-0.225386	-0.22225	-0.250467	-0.202347	-0.195405	-0.0866468	-0.117138
75	-0.207935	-0.229854	-0.184306	-0.285165	-0.223739	-0.179781	-0.281058	-0.140425	-0.303171	-0.183173	-0.227751	-0.19673	-0.245772	-0.248897	-0.194628	-0.0847933	-0.158581
76	-0.234958	-0.206665	-0.204804	-0.267815	-0.209492	-0.144491	-0.283516	-0.188536	-0.255839	-0.206858	-0.222306	-0.163757	-0.238957	-0.124111	-0.190978	-0.124375	-0.134543
77	-0.229751	-0.208892	-0.214027	-0.279678	-0.165599	-0.146189	-0.298412	-0.174677	-0.238659	-0.235754	-0.225281	-0.180729	-0.228616	-0.0146162	-0.20492	-0.127275	-0.160752
78	-0.275371	-0.214874	-0.194532	-0.274621	-0.184984	-0.212366	-0.294673	-0.156884	-0.254975	-0.195818	-0.226996	-0.258966	-0.237158	-0.0969956	-0.205222	-0.119885	-0.152513
79	-0.26928	-0.215198	-0.176671	-0.286973	-0.238579	-0.20419	-0.282052	-0.180898	-0.219107	-0.195757	-0.208755	-0.25325	-0.227475	-0.208703	-0.213739	-0.111915	-0.104525
80	-0.299799	-0.211496	-0.177006	-0.289442	-0.212728	-0.177939	-0.284853	-0.205646	-0.228203	-0.195567	-0.218407	-0.256544	-0.224597	-0.0075537	-0.193947	-0.122467	-0.156213
81	-0.313351	-0.222819	-0.214417	-0.293854	-0.204558	-0.187533	-0.267397	-0.179913	-0.198951	-0.215688	-0.221143	-0.268499	-0.228573	-0.00612673	-0.213731	-0.141692	-0.148024
82	-0.283405	-0.205662	-0.195366	-0.29198	-0.20831	-0.197601	-0.290191	-0.166012	-0.204112	-0.220476	-0.220849	-0.239015	-0.236607	-0.0153864	-0.21162	-0.112661	-0.160665
83	-0.300982	-0.206815	-0.0725857	-0.269348	-0.235145	-0.200837	-0.290885	-0.126235	-0.220197	-0.206323	-0.21377	-0.249644	-0.228748	-0.0318839	-0.223433	-0.0863824	-0.10873
84	-0.287953	-0.210542	-0.151424	-0.291	-0.223837	-0.196762	-0.288835	-0.161195	-0.260968	-0.242394	-0.21868	-0.262819	-0.213619	-0.121946	-0.193521	-0.0913803	-0.150424
85	-0.29286	-0.20504	-0.163284	-0.27733	-0.201488	-0.203313	-0.266534	-0.183774	-0.267798	-0.223752	-0.213278	-0.250335	-0.231298	-0.144638	-0.21439	-0.092768	-0.122767
86	-0.323389	-0.229902	-0.195766	-0.283734	-0.14992	-0.200893	-0.288263	-0.185762	-0.254478	-0.170986	-0.204497	-0.234362	-0.221681	-0.180695	-0.212504	-0.0788057	-0.12208
87	-0.317502	-0.205437	-0.182219	-0.223896	-0.205907	-0.189867	-0.272388	-0.178513	-0.226689	-0.212868	-0.20374	-0.230347	-0.217771	-0.180734	-0.215244	-0.0886231	-0.14334
88	-0.294531	-0.230263	-0.143007	-0.24444	-0.194358	-0.205278	-0.27711	-0.183001	-0.157199	-0.247861	-0.207968	-0.226255	-0.204842	-0.213762	-0.190895	-0.0600608	-0.155965
89	-0.295572	-0.220736	-0.163513	-0.267113	-0.197717	-0.185208	-0.286313	-0.189639	-0.223783	-0.186702	-0.204141	-0.247431	-0.203471	-0.20894	-0.189919	-0.071307	-0.142165
90	-0.296633	-0.211803	-0.134664	-0.234234	-0.188655	-0.17512	-0.184451	-0.197057	-0.183515	-0.176158	-0.226193	-0.20201	-0.202577	-0.231945	-0.184803	-0.0930054	-0.155728
91	-0.301679	-0.21511	-0.148049	-0.283297	-0.190299	-0.171108	-0.152906	-0.200069	-0.138878	-0.178585	-0.221835	-0.172958	-0.190635	-0.23482	-0.182968	-0.115873	-0.156314
92	-0.321713	-0.205747	-0.203958	-0.285875	-0.174898	-0.158386	-0.177887	-0.201853	-0.124371	-0.191144	-0.207839	-0.192394	-0.196053	-0.225779	-0.178093	-0.0921487	-0.153729
93	-0.30334	-0.201027	-0.181994	-0.286537	-0.210655	-0.176065	-0.235235	-0.190236	-0.254128	-0.220181	-0.204659	-0.206871	-0.192195	-0.225375	-0.176574	-0.087672	-0.155004
94	-0.266889	-0.202288	-0.180452	-0.29593	-0.16723	-0.183809	-0.234673	-0.193553	-0.214931	-0.239211	-0.214685	-0.197204	-0.203537	-0.244736	-0.176979	-0.0568492	-0.158878
95	-0.279966	-0.224856	-0.153554	-0.285233	-0.0894298	-0.161046	-0.269824	-0.184081	-0.192857	-0.229274	-0.225152	-0.189129	-0.166753	-0.221518	-0.183055	-0.0132877	-0.149152
96	-0.268089	-0.215628	-0.16897	-0.295623	-0.0965631	-0.16196	-0.161332	-0.206745	-0.234266	-0.222221	-0.197809	-0.167365	-0.183075	-0.219573	-0.189852	-0.0343458	-0.12826
97	-0.295098	-0.21772	-0.135942	-0.271124	-0.142489	-0.104794	-0.123032	-0.180364	-0.16656	-0.232889	-0.214025	-0.162922	-0.185328	-0.183284	-0.183604	-0.0994765	-0.128732
98	-0.29551	-0.206915	-0.16145	-0.284425	-0.137206	-0.148682	-0.142013	-0.18359	-0.174	-0.195316	-0.208248	-0.155984	-0.1804	-0.195227	-0.194454	-0.0954052	-0.124564
99	-0.309144	-0.225963	-0.166057	-0.285762	-0.15171	-0.146452	-0.167615	-0.193344	-0.171634	-0.177149	-0.180317	-0.158397	-0.174589	-0.196655	-0.172971	-0.0569287	-0.120192
100	-0.307495	-0.215722	-0.147342	-0.268772	-0.152911	-0.132666	-0.157231	-0.184564	-0.182214	-0.177803	-0.187632	-0.154272	-0.167377	-0.239424	-0.178988	-0.116817	-0.106925

## Sheet: HB7
frames	16ol	17ol	18ol	19ol	26ol	27ol	28ol	29ol	26one	27one	28one	29one	6al	7al	8al	9al	air
1	0.0962191	0.0987104	0.105439	0.0824752	0.081158	0.0859513	0.0962774	0.0346213	0.0763871	0.0827808	0.112635	0.127273	0.083215	0.113793	0.0798269	0.0740612	0.0949497
2	0.050621	0.0811805	0.0772604	0.0666901	0.0633727	0.0692178	0.0936695	0.0665795	0.0746898	0.0717576	0.0906992	0.0960373	0.105314	0.113605	0.0966596	0.0523325	0.0811935
3	0.0406644	0.0878412	0.0778403	0.036416	0.0501963	0.0647319	0.0673166	0.0394538	0.0424539	0.0457925	0.0665162	0.0839967	0.0695558	0.0946512	0.0712354	0.0302858	0.0548817
4	0.0294547	0.0555456	0.0640771	0.030199	0.0205906	0.0385191	0.043006	0.0302607	0.0435321	0.0485895	0.0485427	0.068397	0.0350765	0.0805213	0.0470855	0.0212118	0.0458308
5	0.0102541	0.0578544	0.0539731	0.0121457	0.0170064	0.0227693	0.0527593	0.020936	0.0178974	0.0360564	0.0242532	0.0639175	0.040988	0.0581503	0.0626371	0.0106985	0.0632608
6	0.0137059	0.0330641	0.0514787	0.0132422	0.014999	0.0206194	0.0441673	0.0342516	0.0228501	0.00304284	0.0332224	0.044027	0.0486581	0.0464295	0.0464361	-0.00100527	0.0357145
7	0.0151977	0.0218552	0.0207726	0.00755855	0.00596232	0.012887	0.0175934	0.0169911	0.00984597	0.0184524	0.0259856	0.0342056	0.0393055	0.056674	0.0486797	0.0107042	0.0201553
8	0.00911775	0.0285045	0.0264151	0.0130331	0.013832	0.0334316	0.0324439	0.0159912	0.0267339	0.00796041	0.0324352	-0.00330506	0.0130543	0.0414805	0.0313118	0.00511731	0.0221648
9	0.0147518	0.00318869	0.0224035	0.0182978	0.0146154	-0.00463198	0.0240829	0.000874667	0.00177005	0.0173294	0.00644363	0.0300701	0.0166484	0.00744632	0.0207123	0.00403744	0.00610647
10	0.000269305	0.00856703	0.0130149	0.000708601	-0.00354769	0.00762673	0.0114948	0.00543947	0.00219877	-0.00337352	0.00597833	-0.0160399	-0.00235034	0.0103627	-0.00477008	0.00707396	0.00691856
11	-0.0114791	-0.0138354	-0.0295094	-0.0146885	-0.00646956	-0.00446472	-0.0208843	-0.00920105	0.00136324	-0.00884155	-0.0117182	-0.015645	-0.00812893	-0.0178829	-0.020451	-0.0103368	-0.0169686
12	-0.00212128	-0.00151404	-0.0244611	-0.0297175	-0.0107517	-0.0197401	-0.0107473	-0.00801633	-0.0234464	-0.0147925	-0.00771735	-0.00250141	-0.0247688	-0.0073857	-0.00951271	-0.00926208	-0.00169068
13	-0.0122552	-0.0103364	-0.0229637	-0.0264008	-0.0208679	-0.0223383	-0.038946	-0.020186	-0.0224685	-0.0312564	-0.0284069	-0.0211685	-0.0312394	-0.0332919	-0.0238923	-0.015465	-0.0218898
14	-0.0233543	-0.0223404	-0.0196227	-0.0465565	-0.0293066	-0.0328225	-0.0376487	-0.0353102	-0.0287482	-0.0264689	-0.0149169	-0.0139837	-0.0283013	-0.0209957	-0.0364413	-0.0238629	-0.0348417
15	-0.0212077	-0.025929	-0.0378424	-0.0495708	-0.0449919	-0.0408739	-0.0264502	-0.0301262	-0.0392188	-0.0216155	-0.0306352	-0.0206859	-0.0383607	-0.0413268	-0.0262839	-0.0354714	-0.0273664
16	-0.00550843	-0.044714	-0.0465384	-0.0533757	-0.0417488	-0.0190236	-0.0250625	-0.0406838	-0.0490864	-0.032025	-0.0522855	-0.0596978	-0.0450877	-0.018581	-0.0122863	-0.033262	-0.0644559
17	-0.00899601	-0.0150581	-0.0455072	-0.0445758	-0.0157157	-0.00805699	-0.0152669	-0.038133	-0.00812076	-0.0270215	-0.035969	-0.0250095	-0.0328226	-0.0325645	-0.0131832	-0.0407718	-0.0677093
18	-0.00275409	-0.00504331	-0.0473526	-0.0562704	-0.000643299	0.0204538	-0.0285785	-0.0123194	0.000568704	0.0257634	-0.028841	-0.044346	-0.0409214	-0.0429397	-0.0045931	-0.0244029	-0.051598
19	0.0145728	-0.00565037	-0.0294682	-0.049598	0.00866398	0.0429656	-0.0358252	-0.0136273	0.013085	-0.00284045	-0.0294041	-0.0398664	-0.0264715	-0.0445201	-0.00465951	-0.0318273	-0.0841093
20	0.0189746	0.00462592	-0.0189827	-0.0592509	0.0522402	0.0387909	-0.0424095	-0.00647919	0.0438758	-0.000740057	-0.0299118	-0.0499839	-0.0398456	-0.0459496	0.00804717	-0.0228875	-0.0865444
21	0.0528601	0.0129273	-0.0307626	-0.0663821	0.0337192	0.060972	-0.0569062	-0.00154755	0.0171374	0.00567272	-0.0183452	-0.0558446	-0.0459759	-0.0321804	0.0246806	-0.0213303	-0.0741547
22	0.0411887	0.00205862	-0.0112271	-0.0666666	0.0487542	0.020173	-0.0510192	-0.00860149	0.0328137	0.00531143	0.00449097	-0.0442498	-0.0563231	-0.0309854	-0.00778819	-0.0324437	-0.0849721
23	0.0380532	0.00671745	-0.0250637	-0.0813333	0.00448911	0.0260064	-0.0612723	-0.0358302	0.00359653	-0.00491143	-0.00721778	-0.0343257	-0.0556418	-0.0450237	-0.00119725	-0.0184785	-0.100433
24	0.0496906	-0.0039828	-0.0339536	-0.0950043	-0.00797218	0.0313313	-0.0853289	-0.0402245	-0.0172938	0.00614645	-0.0202722	-0.0260901	-0.0865185	-0.0257954	0.00747924	-0.0532927	-0.094409
25	0.0129762	-0.029131	-0.0533848	-0.0909572	-0.0292094	0.00800857	-0.0982875	-0.0506802	-0.0376738	-0.0248002	-0.0367317	-0.04186	-0.101813	-0.0686057	-0.00856814	-0.0654437	-0.119984
26	0.000248333	-0.0394624	-0.0574827	-0.1135	-0.0615857	-0.0262365	-0.113632	-0.0600459	-0.0450508	-0.036824	-0.0558026	-0.061882	-0.115696	-0.0931753	-0.0325882	-0.0747516	-0.114258
27	-0.0249921	-0.0756827	-0.0716504	-0.125894	-0.0816361	-0.0522511	-0.126412	-0.0914394	-0.0736529	-0.0580937	-0.0748237	-0.0681377	-0.153563	-0.112794	-0.0363158	-0.0898189	-0.111387
28	-0.0343699	-0.0518206	-0.0936579	-0.139474	-0.123013	-0.0723218	-0.134475	-0.0986696	-0.0838873	-0.0777229	-0.0762428	-0.0683575	-0.170286	-0.114174	-0.055828	-0.104806	-0.124878
29	-0.0670698	-0.0864499	-0.109	-0.154231	-0.137317	-0.0976933	-0.153063	-0.109574	-0.115752	-0.092292	-0.0779108	-0.114001	-0.177784	-0.153171	-0.0524253	-0.137893	-0.144689
30	-0.0746504	-0.118672	-0.113659	-0.164127	-0.191918	-0.113081	-0.176964	-0.127766	-0.16276	-0.118774	-0.114827	-0.12538	-0.198223	-0.16052	-0.0770772	-0.150039	-0.152325
31	-0.084959	-0.122504	-0.0934713	-0.165171	-0.209112	-0.150994	-0.183273	-0.145763	-0.179397	-0.146979	-0.140813	-0.141497	-0.21457	-0.208869	-0.106943	-0.178123	-0.155582
32	-0.121765	-0.138216	-0.130375	-0.169603	-0.244087	-0.18395	-0.198675	-0.141721	-0.201589	-0.175369	-0.158174	-0.153422	-0.217271	-0.231473	-0.134407	-0.200291	-0.138304
33	-0.160183	-0.161397	-0.131305	-0.192223	-0.277603	-0.192584	-0.203481	-0.173039	-0.232593	-0.181615	-0.160989	-0.179116	-0.254	-0.249704	-0.158365	-0.195297	-0.166969
34	-0.172533	-0.175034	-0.139752	-0.19537	-0.291626	-0.222223	-0.232574	-0.183353	-0.248727	-0.207135	-0.185785	-0.161979	-0.289563	-0.296015	-0.165945	-0.220587	-0.185713
35	-0.180517	-0.191295	-0.156633	-0.209469	-0.324223	-0.247116	-0.254432	-0.193623	-0.265153	-0.220207	-0.195446	-0.180796	-0.276955	-0.313931	-0.145501	-0.240982	-0.174246
36	-0.204233	-0.197949	-0.151079	-0.22224	-0.347836	-0.284385	-0.264833	-0.206755	-0.293847	-0.248671	-0.236491	-0.188825	-0.287889	-0.326545	-0.200173	-0.241319	-0.201335
37	-0.227965	-0.223698	-0.157405	-0.237295	-0.368545	-0.297015	-0.268513	-0.213126	-0.302395	-0.273795	-0.235087	-0.24188	-0.305684	-0.363277	-0.214277	-0.265837	-0.188819
38	-0.247741	-0.219405	-0.179063	-0.241381	-0.416307	-0.318516	-0.281127	-0.229327	-0.336214	-0.293147	-0.250291	-0.238027	-0.342598	-0.385549	-0.2152	-0.293373	-0.205481
39	-0.26866	-0.235527	-0.179426	-0.239314	-0.428356	-0.317185	-0.304273	-0.231384	-0.352434	-0.293712	-0.296201	-0.251983	-0.354387	-0.391674	-0.23454	-0.305839	-0.231361
40	-0.297758	-0.257642	-0.176382	-0.254761	-0.426181	-0.316462	-0.307518	-0.245886	-0.358276	-0.343589	-0.298601	-0.253617	-0.371373	-0.397875	-0.256181	-0.312515	-0.225529
41	-0.325938	-0.277783	-0.199636	-0.265414	-0.45872	-0.380929	-0.321461	-0.258137	-0.380451	-0.377374	-0.314372	-0.286236	-0.384633	-0.420495	-0.266103	-0.32799	-0.228504
42	-0.334803	-0.300319	-0.206604	-0.285791	-0.46658	-0.40527	-0.330109	-0.261426	-0.373439	-0.386488	-0.314766	-0.289717	-0.37469	-0.446348	-0.279563	-0.361122	-0.216677
43	-0.346278	-0.29348	-0.212159	-0.290585	-0.476185	-0.451383	-0.341913	-0.278545	-0.417777	-0.368605	-0.330357	-0.310048	-0.412507	-0.45957	-0.291707	-0.366257	-0.24031
44	-0.345271	-0.317161	-0.22794	-0.319034	-0.505316	-0.459887	-0.348161	-0.279357	-0.436543	-0.40183	-0.349904	-0.316102	-0.412575	-0.473258	-0.313106	-0.37062	-0.24094
45	-0.367465	-0.321953	-0.237295	-0.317975	-0.521437	-0.483847	-0.37202	-0.285518	-0.442528	-0.41051	-0.396528	-0.314458	-0.43253	-0.478124	-0.347157	-0.391637	-0.235557
46	-0.370985	-0.338818	-0.236132	-0.320615	-0.522172	-0.502293	-0.380347	-0.29927	-0.469372	-0.431946	-0.381488	-0.31877	-0.45853	-0.502938	-0.326839	-0.407999	-0.257968
47	-0.368055	-0.348905	-0.282973	-0.341739	-0.547462	-0.496985	-0.378686	-0.30404	-0.496149	-0.434023	-0.38689	-0.370331	-0.459242	-0.512413	-0.35986	-0.425967	-0.253361
48	-0.403107	-0.362401	-0.25626	-0.341738	-0.559491	-0.491113	-0.389802	-0.309478	-0.495432	-0.441903	-0.403415	-0.341406	-0.459811	-0.513289	-0.37634	-0.436614	-0.26864
49	-0.411801	-0.36349	-0.271385	-0.349052	-0.566831	-0.543109	-0.411931	-0.30447	-0.514347	-0.433949	-0.404075	-0.350521	-0.469766	-0.517482	-0.382159	-0.429154	-0.273326
50	-0.435545	-0.37576	-0.293676	-0.349408	-0.569573	-0.545188	-0.414918	-0.319205	-0.525377	-0.453658	-0.411284	-0.352047	-0.479474	-0.534048	-0.369187	-0.453584	-0.280292
51	-0.445561	-0.360439	-0.299773	-0.363822	-0.564803	-0.566921	-0.441255	-0.342752	-0.535941	-0.456696	-0.434709	-0.357531	-0.479587	-0.536381	-0.401515	-0.46503	-0.282856
52	-0.442526	-0.385222	-0.309365	-0.385551	-0.581246	-0.584261	-0.464855	-0.324421	-0.551631	-0.46774	-0.441649	-0.364115	-0.492972	-0.540137	-0.419942	-0.474176	-0.293402
53	-0.465455	-0.400156	-0.312617	-0.401477	-0.591174	-0.558646	-0.475437	-0.334378	-0.573467	-0.47226	-0.475957	-0.39275	-0.521176	-0.542839	-0.421954	-0.49226	-0.295819
54	-0.466148	-0.39855	-0.312527	-0.414856	-0.588269	-0.578137	-0.494549	-0.348589	-0.575579	-0.475618	-0.453274	-0.386566	-0.520425	-0.552626	-0.398947	-0.479637	-0.30047
55	-0.47938	-0.412416	-0.316649	-0.409426	-0.595852	-0.603478	-0.502919	-0.328482	-0.583993	-0.495452	-0.443697	-0.389474	-0.524011	-0.567171	-0.435622	-0.501449	-0.293377
56	-0.482526	-0.400587	-0.311434	-0.406055	-0.609137	-0.603593	-0.520283	-0.33959	-0.587352	-0.498641	-0.465205	-0.40049	-0.53825	-0.558086	-0.449734	-0.508675	-0.316526
57	-0.491258	-0.406196	-0.341283	-0.411512	-0.610523	-0.591343	-0.514355	-0.354746	-0.593851	-0.511427	-0.482447	-0.379419	-0.546747	-0.571169	-0.46485	-0.520925	-0.299021
58	-0.486856	-0.432532	-0.335967	-0.405312	-0.609919	-0.610322	-0.518896	-0.337311	-0.612563	-0.528185	-0.482615	-0.395127	-0.559742	-0.566152	-0.468785	-0.510448	-0.295458
59	-0.503383	-0.41249	-0.337341	-0.422537	-0.62925	-0.629918	-0.533937	-0.338042	-0.581052	-0.509895	-0.477837	-0.384709	-0.55409	-0.548027	-0.465642	-0.508171	-0.323965
60	-0.504459	-0.43854	-0.348021	-0.422768	-0.621887	-0.630314	-0.516039	-0.354553	-0.612477	-0.538495	-0.48456	-0.395343	-0.554788	-0.56282	-0.44871	-0.521176	-0.313413
61	-0.505245	-0.452593	-0.348178	-0.42709	-0.6274	-0.625843	-0.536247	-0.364011	-0.615653	-0.538902	-0.489569	-0.421286	-0.580157	-0.579373	-0.425541	-0.534158	-0.321071
62	-0.503423	-0.466154	-0.365905	-0.460786	-0.619858	-0.628157	-0.525441	-0.365541	-0.621058	-0.533809	-0.504007	-0.385018	-0.549784	-0.572688	-0.477075	-0.543998	-0.304498
63	-0.53288	-0.477226	-0.37792	-0.46146	-0.638816	-0.643907	-0.524178	-0.357751	-0.606694	-0.535125	-0.512707	-0.387276	-0.576427	-0.574916	-0.468734	-0.524996	-0.320676
64	-0.541448	-0.483967	-0.370878	-0.484434	-0.645517	-0.637577	-0.528782	-0.394365	-0.609635	-0.525757	-0.516597	-0.420762	-0.561306	-0.586186	-0.474475	-0.549294	-0.337899
65	-0.522732	-0.476739	-0.372776	-0.457771	-0.648174	-0.666105	-0.545108	-0.393555	-0.606791	-0.53729	-0.493788	-0.422351	-0.599677	-0.585402	-0.474081	-0.529498	-0.322196
66	-0.5305	-0.506413	-0.40257	-0.461823	-0.65041	-0.682675	-0.52002	-0.372953	-0.607921	-0.544922	-0.537195	-0.424318	-0.56496	-0.591532	-0.460706	-0.554974	-0.308288
67	-0.519458	-0.495346	-0.39556	-0.48886	-0.649774	-0.666649	-0.547134	-0.382228	-0.6091	-0.563513	-0.519232	-0.427034	-0.582787	-0.605932	-0.477321	-0.533871	-0.323936
68	-0.553898	-0.50763	-0.399656	-0.495193	-0.651156	-0.677104	-0.525387	-0.377338	-0.617161	-0.5477	-0.517548	-0.432576	-0.615738	-0.611492	-0.458695	-0.573188	-0.355672
69	-0.550931	-0.493716	-0.398388	-0.478589	-0.65814	-0.677182	-0.544133	-0.384141	-0.600264	-0.540506	-0.52701	-0.43214	-0.578105	-0.605511	-0.470169	-0.567365	-0.337651
70	-0.572767	-0.499062	-0.404827	-0.492781	-0.642558	-0.646319	-0.547483	-0.379242	-0.634455	-0.561087	-0.531835	-0.417117	-0.607462	-0.617865	-0.474192	-0.557479	-0.338708
71	-0.547511	-0.524252	-0.39558	-0.50558	-0.65357	-0.70555	-0.546369	-0.374481	-0.620698	-0.555237	-0.537269	-0.435834	-0.615172	-0.615922	-0.490902	-0.544111	-0.353672
72	-0.546436	-0.522238	-0.403621	-0.509602	-0.659944	-0.676916	-0.538501	-0.366437	-0.612627	-0.546999	-0.527548	-0.426554	-0.623113	-0.607373	-0.488109	-0.570319	-0.33538
73	-0.56385	-0.543885	-0.391722	-0.50953	-0.654145	-0.696903	-0.546117	-0.357709	-0.593679	-0.529808	-0.542532	-0.420706	-0.606425	-0.62868	-0.449653	-0.547815	-0.349098
74	-0.555399	-0.532648	-0.402114	-0.499575	-0.651298	-0.671722	-0.542873	-0.36816	-0.611375	-0.552603	-0.539801	-0.416766	-0.618852	-0.618819	-0.489142	-0.580023	-0.34916
75	-0.562075	-0.54722	-0.405642	-0.519774	-0.661251	-0.69011	-0.538546	-0.371884	-0.616268	-0.542259	-0.556148	-0.428772	-0.609441	-0.6269	-0.452139	-0.54868	-0.382409
76	-0.558725	-0.517961	-0.373053	-0.488238	-0.648222	-0.730239	-0.542347	-0.374619	-0.609706	-0.548053	-0.552241	-0.431571	-0.610161	-0.629099	-0.468073	-0.535678	-0.355423
77	-0.572158	-0.529446	-0.388798	-0.510093	-0.668941	-0.71049	-0.526206	-0.380127	-0.605854	-0.564437	-0.559184	-0.434263	-0.609332	-0.60904	-0.462047	-0.539468	-0.340547
78	-0.58075	-0.506444	-0.401511	-0.533459	-0.651557	-0.692509	-0.516717	-0.376284	-0.592383	-0.554708	-0.544963	-0.431182	-0.621937	-0.617669	-0.475008	-0.518976	-0.362733
79	-0.560805	-0.512327	-0.394358	-0.507835	-0.646958	-0.696873	-0.524453	-0.374053	-0.593271	-0.558022	-0.566988	-0.424711	-0.6337	-0.62416	-0.472524	-0.548901	-0.358538
80	-0.57261	-0.517625	-0.385782	-0.530821	-0.638223	-0.671071	-0.543138	-0.378894	-0.611045	-0.550469	-0.559586	-0.442061	-0.622323	-0.611282	-0.476532	-0.555552	-0.364708
81	-0.592726	-0.516804	-0.399346	-0.516516	-0.659469	-0.666594	-0.520278	-0.359365	-0.613613	-0.540214	-0.557877	-0.459152	-0.629521	-0.618423	-0.467289	-0.547742	-0.333957
82	-0.611622	-0.524322	-0.394546	-0.502223	-0.640758	-0.689756	-0.524059	-0.377188	-0.612788	-0.534792	-0.58032	-0.460129	-0.622592	-0.620079	-0.460412	-0.509801	-0.357509
83	-0.601768	-0.501276	-0.391371	-0.52659	-0.626969	-0.71889	-0.522371	-0.39124	-0.595937	-0.550892	-0.588479	-0.465031	-0.631049	-0.627397	-0.440606	-0.55847	-0.35959
84	-0.588249	-0.520318	-0.3909	-0.517374	-0.653015	-0.707048	-0.51347	-0.398078	-0.603515	-0.557934	-0.575508	-0.47356	-0.623165	-0.610917	-0.467905	-0.558335	-0.364478
85	-0.590289	-0.509168	-0.370763	-0.515149	-0.653463	-0.676221	-0.503774	-0.363312	-0.604062	-0.560673	-0.55094	-0.472809	-0.621474	-0.628281	-0.444574	-0.551056	-0.390319
86	-0.57258	-0.56324	-0.401664	-0.532987	-0.642377	-0.686918	-0.498915	-0.3787	-0.589931	-0.548189	-0.580256	-0.461848	-0.627117	-0.607	-0.443783	-0.551465	-0.345183
87	-0.579366	-0.530181	-0.403342	-0.521908	-0.641847	-0.694942	-0.492383	-0.368655	-0.598174	-0.553349	-0.580017	-0.449242	-0.603744	-0.634632	-0.428992	-0.562467	-0.382781
88	-0.582071	-0.541137	-0.413245	-0.523165	-0.654976	-0.670664	-0.494364	-0.363694	-0.601736	-0.536434	-0.592142	-0.448542	-0.615455	-0.618965	-0.464193	-0.550032	-0.381107
89	-0.58113	-0.552746	-0.396275	-0.542297	-0.63619	-0.706241	-0.494016	-0.3671	-0.577058	-0.532947	-0.552438	-0.46148	-0.615095	-0.613802	-0.456089	-0.528117	-0.360923
90	-0.593447	-0.542961	-0.406805	-0.536851	-0.644354	-0.717986	-0.483527	-0.376622	-0.587385	-0.52729	-0.582802	-0.453342	-0.618842	-0.596694	-0.452247	-0.570437	-0.347278
91	-0.588148	-0.529678	-0.39896	-0.528027	-0.65923	-0.706401	-0.478612	-0.379853	-0.597242	-0.520268	-0.570314	-0.451231	-0.610374	-0.613461	-0.429282	-0.538155	-0.368594
92	-0.598103	-0.53306	-0.395445	-0.533819	-0.652467	-0.670655	-0.476763	-0.394982	-0.587895	-0.55171	-0.586822	-0.450388	-0.619914	-0.618299	-0.401651	-0.5284	-0.36626
93	-0.596179	-0.52747	-0.379227	-0.528033	-0.646346	-0.680025	-0.4736	-0.400961	-0.588174	-0.544193	-0.582208	-0.436996	-0.611587	-0.605451	-0.427229	-0.526082	-0.370337
94	-0.57798	-0.517623	-0.378114	-0.541811	-0.66487	-0.653193	-0.468231	-0.394925	-0.58492	-0.552008	-0.589021	-0.441765	-0.597212	-0.595635	-0.440553	-0.565807	-0.393513
95	-0.589179	-0.519224	-0.342224	-0.556721	-0.636023	-0.712587	-0.47229	-0.375622	-0.589224	-0.55063	-0.600763	-0.438015	-0.60346	-0.584603	-0.437843	-0.539843	-0.397669
96	-0.603045	-0.530365	-0.380525	-0.561931	-0.652423	-0.673607	-0.468376	-0.364954	-0.590824	-0.558707	-0.571561	-0.437526	-0.613494	-0.59423	-0.416046	-0.552441	-0.380225
97	-0.594453	-0.538499	-0.382106	-0.547207	-0.638436	-0.685205	-0.455818	-0.3877	-0.582983	-0.50078	-0.596218	-0.446914	-0.617736	-0.570503	-0.405623	-0.524831	-0.369337
98	-0.58922	-0.557073	-0.380124	-0.541214	-0.643854	-0.695082	-0.462406	-0.378489	-0.580826	-0.560543	-0.564498	-0.441129	-0.617759	-0.57093	-0.416395	-0.509659	-0.404172
99	-0.5796	-0.524818	-0.376222	-0.542188	-0.636925	-0.664901	-0.44918	-0.375692	-0.604026	-0.558955	-0.586629	-0.445054	-0.641537	-0.585998	-0.427252	-0.518862	-0.413375
100	-0.589288	-0.559462	-0.37797	-0.519216	-0.637557	-0.714272	-0.437756	-0.397406	-0.605569	-0.540867	-0.577174	-0.412073	-0.61406	-0.600749	-0.404671	-0.538286	-0.372794

## Sheet: HB8
frames	16ol	17ol	18ol	19ol	26ol	27ol	28ol	29ol	26one	27one	28one	29one	6al	7al	8al	9al	air
1	0.0446462	0.0595978	0.0505699	0.059886	0.038634	0.0699487	0.0402371	0.0523407	0.0668918	0.0489664	0.060924	0.0669234	0.057742	0.0674677	0.0572111	0.0516073	0.0583492
2	0.0276038	0.055586	0.0487306	0.0488006	0.0155402	0.0858643	0.0335161	0.0515487	0.0448519	0.024031	0.0561779	0.0430412	0.0479333	0.0590525	0.0532386	0.0301875	0.0508798
3	0.0230215	0.0297262	0.0413942	0.0357596	0.0178628	0.0810863	0.0171219	0.0332744	0.0431086	0.0161684	0.0360514	0.0471234	0.045179	0.0506826	0.0324558	0.0259105	0.0411254
4	0.0181729	0.0313775	0.0246566	0.0144344	0.00992888	0.0595846	0.0210167	0.0296204	0.0377756	0.0318565	0.0375004	0.0441085	0.0370817	0.0264772	0.0319433	0.0214234	0.028469
5	-0.00187246	0.0196323	0.0357967	0.0257694	0.00589134	0.0714529	0.0161846	0.0184665	0.0386134	0.0329457	0.0251559	0.036272	0.026881	0.0311549	0.0196326	0.0242359	0.024844
6	-0.00999455	0.0298753	0.0164881	0.0253518	0.0170269	0.0186403	0.0115646	0.014646	0.0145442	0.0390705	0.0165406	0.0151904	0.0156933	0.0345168	0.0116105	0.0223732	0.0247701
7	0.020935	-0.00445086	0.0103257	0.0146871	0.0281759	0.0169026	0.00119175	0.000597312	0.0107473	-0.00932787	0.00985248	0.0202573	0.0165228	0.0166352	0.0135763	0.0172441	0.00629342
8	0.013659	0.00468302	0.0109972	0.0126565	-0.000812819	0.022822	0.00339545	0.0105282	0.0126689	0.00763664	0.0195276	0.0141943	0.0172716	-0.000306128	0.0043195	0.00282369	0.00595607
9	0.00976991	0.00326109	0.00732213	0.0065831	0.00787841	0.0143796	0.00795864	0.00886002	-0.00572639	-0.00244979	0.00802325	0.00338159	0.0052097	-0.0134025	4.29304e-05	-0.00240295	0.00468197
10	-0.00427589	0.0010922	0.0121627	-0.00537677	0.00146382	0.0140588	-0.00441032	-0.00798761	0.00943211	-0.00565499	-0.00709369	-0.00282492	-0.00243732	0.00773944	0.00693911	0.00659575	0.00317532
11	-0.000632911	-0.00400052	-0.00765624	-0.000448627	-0.00132741	-0.0284026	-0.00913621	-0.00580625	-0.000379805	0.00823157	-0.00514181	0.00249843	-0.00150399	0.00322853	-0.00341901	0.000267957	-0.00365002
12	-0.0205148	-0.012597	0.003411	0.00959422	-0.00684142	0.0109105	-0.010014	-0.00151208	0.0077011	-0.00718668	-0.00201352	-0.00114246	-0.0133137	0.0131779	-0.00881025	-0.00611323	0.00262684
13	-0.0059118	-0.010244	-0.0122724	-0.0097093	-0.00505682	0.00493046	-0.0103511	-0.00913217	-0.00659052	-0.0228293	-0.00967433	-0.000631484	-0.00133427	-0.011677	-0.0222625	-0.00208369	-0.00993602
14	-0.0167816	-0.00854133	-0.0122857	-0.00763266	-0.0222342	-0.00445715	-0.0145095	-0.0117749	-0.0215501	-0.0328905	-0.0125961	0.00093904	-0.0153345	-0.0167876	-0.0124601	-0.0157258	-0.00633178
15	-0.0243364	-0.0167559	-0.0206811	-0.00223352	-0.0262397	-0.000821868	-0.0122657	-0.00802473	-0.00796344	-0.0102433	-0.00073439	-0.00835655	-0.0116465	0.00651226	-0.0215677	-0.00455556	-0.00134378
16	-0.0219921	-0.00857893	-0.0124495	-0.0051979	-0.0497132	-0.0112717	-0.00503359	-0.017655	8.98587e-05	-0.0175221	-0.0102864	-0.0034626	-0.0171121	0.0111626	-0.0100359	-0.00983265	-0.0186827
17	-0.0183209	0.00673568	0.0081931	-0.00407915	-0.010326	-0.0274484	-0.00538651	0.0031184	0.0187166	-0.00316704	-0.00158791	0.000438345	-0.00779761	0.015256	-0.00867927	0.000549812	-0.00659165
18	-0.0247821	0.0177492	0.00619385	-0.0262465	-0.0138016	0.0329225	0.00952574	0.00157414	0.0269308	0.0185807	0.010723	0.00628961	-0.00732814	0.0213863	0.0119451	0.0169003	-0.0202107
19	-0.00618757	0.0194167	0.00388095	0.000364289	0.000141736	0.0388785	0.0170915	0.00464666	0.0525604	0.0246559	0.0223521	0.0289851	0.0122695	0.0493347	0.027634	0.0253581	-0.0153068
20	-0.0121587	0.0334927	-0.00521788	0.0111562	0.00127077	0.0491809	0.02276	0.00262855	0.0549094	0.0427009	0.0337856	0.0291279	0.0169734	0.0537518	0.0372811	0.0361693	-0.0225533
21	0.0114101	0.03514	0.0266037	0.00374379	0.00111171	0.0667809	0.0219069	0.00853942	0.061263	0.0341792	0.0217111	0.0231964	0.0219572	0.0425783	0.0467762	0.0149258	-0.0261709
22	0.00791801	0.0325434	0.0130336	0.00310564	0.00495221	0.0538152	0.0218797	0.0117402	0.0545002	0.0449334	0.038339	0.0293872	0.0118882	0.0357685	0.0403752	0.0444519	-0.013784
23	0.00158318	0.0168163	0.0126821	-0.00986342	0.00428408	0.0397486	0.0348986	0.0105057	0.0645451	0.0429169	0.0252216	0.0283015	0.0156648	0.0495681	0.0369566	0.032208	-0.0262603
24	0.00499875	0.0310487	0.0198248	0.00534716	0.00921744	0.0372665	0.0233817	0.00560027	0.0446371	0.0492941	0.0265702	0.0277316	0.0148068	0.0507145	0.0333344	0.0312559	-0.0124634
25	0.0132667	0.0212206	0.00416709	0.00963591	0.0055498	0.0176063	0.0246942	-0.00332029	0.0391661	0.0247718	0.013394	0.0156768	-0.00315895	0.0395581	0.035458	0.03336	-0.0213307
26	0.0189933	0.0145025	0.0025009	0.00757059	0.00359786	0.0170926	0.0205832	-0.0045153	0.041687	0.0366074	0.015219	0.0281905	0.00399937	0.0609514	0.0227059	0.0135389	-0.0318302
27	-0.000343442	0.00171769	0.00224065	-0.00813211	-0.00960029	0.00132031	0.0102261	-0.00271879	0.0301827	0.0193873	0.0104987	0.0303009	0.00955509	0.0310255	0.0143693	0.0165784	-0.0276095
28	-0.0108235	0.00684524	0.0011298	-0.00417738	-0.010013	-0.000539286	0.0126194	-0.00142555	0.0173341	0.0136697	0.00255089	0.0294203	-0.0142245	0.0360646	0.0181519	0.0069489	-0.0163191
29	-0.0271606	0.00237745	0.00214642	-0.00953616	-0.0332428	0.00845624	0.00137384	-0.00687961	0.00736203	0.00818407	0.00168189	0.0128802	-0.0113463	0.0487422	0.00847414	0.00355227	-0.017372
30	-0.0134029	-0.009183	-0.0172283	-0.00951683	-0.0382131	-0.000331051	-0.00353681	-0.0174983	0.00647991	-0.00274135	0.00569727	0.00872512	-0.00905278	0.0125616	0.00718013	-0.00275192	-0.0245176
31	-0.0290605	-0.0102697	-0.0136674	-0.00438013	-0.0324181	0.0366906	-0.00721256	-0.00689884	7.91975e-05	-0.00722	0.0120975	0.00803976	-0.00688523	-0.00192282	-0.00488283	-0.00839701	-0.0371447
32	-0.0357906	-0.0289452	-0.0125564	-0.00975338	-0.0387568	0.0281896	-0.0145955	-0.0103802	0.00130019	-0.00292745	-0.0151146	-0.00558017	-0.0354538	0.0143062	-0.00845872	-0.00906771	-0.0234426
33	-0.030128	-0.0145953	-0.0297192	-0.00943516	-0.0504134	0.000184599	-0.00824888	-0.0300566	-0.0260723	-0.0200395	-0.00975129	-0.0043113	-0.029575	0.0129746	-0.0169503	-0.00161469	-0.0262089
34	-0.0377398	-0.00853704	-0.0111227	-0.0311696	-0.0473589	-0.0171575	-0.00990387	-0.0273852	-0.0168898	-0.00845136	-0.00227262	-0.00740285	-0.0266336	0.00760703	-0.0217195	-0.0298731	-0.0233941
35	-0.0501651	-0.034068	-0.0332607	-0.0357575	-0.0635148	-0.0123277	-0.0219094	-0.0200413	-0.0357081	-0.0287436	-0.0170233	-0.0204569	-0.0308133	-0.000311934	-0.0255831	-0.0396812	-0.0282711
36	-0.0507452	-0.0383333	-0.0265446	-0.0443053	-0.072363	-0.0259143	-0.0229733	-0.0448718	-0.0483444	-0.0264052	-0.0271939	-0.0173603	-0.0436738	-0.0237608	-0.027943	-0.0318683	-0.0254345
37	-0.0467881	-0.0328118	-0.0331529	-0.0331852	-0.0676427	-0.0498034	-0.0205486	-0.021089	-0.0398023	-0.0559797	-0.0189612	-0.031039	-0.0394195	-0.00704113	-0.0532041	-0.0142684	-0.0257188
38	-0.0363649	-0.0363651	-0.0390158	-0.0338193	-0.0646964	-0.0345949	-0.0201023	-0.0291753	-0.0489435	-0.0233272	-0.0147905	-0.0208185	-0.0356971	-0.0311712	-0.0372043	-0.024522	-0.0253957
39	-0.0637521	-0.0449579	-0.0349587	-0.0479306	-0.0741171	-0.0316195	-0.0319628	-0.0246444	-0.05885	-0.0547214	-0.018459	-0.0297829	-0.0507956	-0.0329255	-0.0471189	0.00332895	-0.034849
40	-0.048643	-0.0423367	-0.0464962	-0.0436624	-0.0793399	-0.0486997	-0.0334281	-0.0486223	-0.0460064	-0.0632607	-0.0287087	-0.0397448	-0.0425797	-0.0357472	-0.0454775	-0.0146008	-0.0194746
41	-0.0565324	-0.0497839	-0.0458373	-0.0434758	-0.0709335	-0.0569317	-0.0376265	-0.0463252	-0.0471405	-0.0566662	-0.00826457	-0.0419181	-0.0482127	-0.033264	-0.0617216	-0.0202425	-0.033764
42	-0.0526366	-0.0507465	-0.0553783	-0.0568465	-0.0816296	-0.0556633	-0.0383771	-0.0363944	-0.0666776	-0.0651162	-0.0335656	-0.0386075	-0.0414064	-0.0559234	-0.0668791	-0.0265263	-0.0268685
43	-0.0707378	-0.057337	-0.0581444	-0.0466264	-0.0816115	-0.0625033	-0.0414818	-0.04766	-0.0785901	-0.0607643	-0.0348852	-0.0410479	-0.0497041	-0.0566619	-0.061731	-0.0237569	-0.0380233
44	-0.0580707	-0.0545227	-0.048243	-0.0465699	-0.0899163	-0.0597651	-0.0453353	-0.0501438	-0.0645929	-0.0519658	-0.0242211	-0.0442205	-0.0595738	-0.0445964	-0.0670167	-0.0437611	-0.0385034
45	-0.0680567	-0.0576029	-0.0516506	-0.0411996	-0.087355	-0.0628391	-0.0399963	-0.053522	-0.0751365	-0.0682234	-0.0320666	-0.0532971	-0.0648832	-0.0472932	-0.0624682	-0.0600229	-0.0443836
46	-0.064622	-0.0634261	-0.0481855	-0.0555142	-0.0963306	-0.0729027	-0.0467302	-0.0510264	-0.0766237	-0.0636165	-0.0410455	-0.0567611	-0.072135	-0.0679567	-0.0765991	-0.0401052	-0.0261486
47	-0.0667596	-0.0545616	-0.057705	-0.044255	-0.0873712	-0.0550013	-0.0492328	-0.0505719	-0.0844966	-0.0714297	-0.0328024	-0.0483365	-0.0682414	-0.0809407	-0.0826683	-0.0400449	-0.0371502
48	-0.0843298	-0.0581979	-0.0502714	-0.0401262	-0.0885501	-0.0581936	-0.0495899	-0.0468226	-0.0781186	-0.0756497	-0.0317841	-0.0425919	-0.0638802	-0.0571071	-0.0783288	-0.0474858	-0.0419408
49	-0.0818882	-0.0441539	-0.0564555	-0.0461932	-0.0855308	-0.0585441	-0.0585713	-0.0409045	-0.0811561	-0.0774196	-0.0366636	-0.0521773	-0.0539999	-0.0648142	-0.0713953	-0.0555269	-0.0328397
50	-0.063407	-0.0657454	-0.0570438	-0.0342304	-0.0967369	-0.0647037	-0.0462538	-0.0463117	-0.0857057	-0.0900832	-0.0324108	-0.054437	-0.0658632	-0.0634264	-0.0815397	-0.0619002	-0.028894
51	-0.0675601	-0.0532835	-0.0488219	-0.0303903	-0.0907454	-0.0481004	-0.0526443	-0.0457176	-0.0968759	-0.0811025	-0.0428461	-0.0603555	-0.0752266	-0.0604405	-0.0890666	-0.0626647	-0.0239055
52	-0.0824296	-0.0703909	-0.0561109	-0.0650058	-0.0954361	-0.0721506	-0.0452136	-0.0361491	-0.0897955	-0.0928684	-0.0506174	-0.0539295	-0.073569	-0.0706223	-0.0886263	-0.0422325	-0.019668
53	-0.0698476	-0.0685413	-0.0672024	-0.0524349	-0.0897931	-0.0644628	-0.0405136	-0.0579586	-0.0979615	-0.0846481	-0.0489795	-0.0568857	-0.0621348	-0.0755758	-0.0955682	-0.0697392	-0.0311997
54	-0.0785934	-0.0695463	-0.0610548	-0.0437418	-0.0864091	-0.0516537	-0.0640527	-0.0424967	-0.100215	-0.0935128	-0.0378363	-0.0568752	-0.0751776	-0.0935227	-0.0735804	-0.0588537	-0.028724
55	-0.0866208	-0.0654884	-0.0541759	-0.051025	-0.0835106	-0.0503584	-0.0556376	-0.0483169	-0.0828606	-0.0944507	-0.0400836	-0.067084	-0.0672141	-0.0587659	-0.0916567	-0.0510213	-0.0358828
56	-0.0828983	-0.0710521	-0.0570351	-0.0450472	-0.0962952	-0.0672506	-0.0370223	-0.0484737	-0.0967449	-0.103247	-0.0401889	-0.0582167	-0.0772928	-0.0585574	-0.0925694	-0.0593414	-0.0380755
57	-0.0857825	-0.0671315	-0.0559248	-0.0511814	-0.0943278	-0.0629551	-0.0434971	-0.0444373	-0.0948469	-0.0973325	-0.0436059	-0.061318	-0.0732374	-0.0603646	-0.0882019	-0.0770048	-0.0287169
58	-0.0839531	-0.0685997	-0.0659309	-0.0382911	-0.094135	-0.0544272	-0.0538841	-0.0396737	-0.0979038	-0.106207	-0.0449392	-0.0685014	-0.0774394	-0.0513639	-0.0859044	-0.0674688	-0.0385431
59	-0.0900569	-0.0681745	-0.0623116	-0.0393361	-0.083957	-0.0697996	-0.0584061	-0.0492785	-0.103784	-0.0976999	-0.0479574	-0.0596306	-0.0720526	-0.0550894	-0.0902488	-0.075754	-0.0307268
60	-0.0829551	-0.0637589	-0.0537852	-0.0482409	-0.0834635	-0.0519067	-0.0534759	-0.0317489	-0.10835	-0.0770755	-0.0505547	-0.0572697	-0.0727051	-0.0349189	-0.0980385	-0.0554183	-0.0404595
61	-0.0832639	-0.0689608	-0.0561997	-0.0467079	-0.0852216	-0.0407363	-0.051883	-0.0322145	-0.0953273	-0.115422	-0.0545402	-0.0780144	-0.070819	-0.0191889	-0.0956473	-0.0778889	-0.0417786
62	-0.0815728	-0.0608406	-0.0573094	-0.0310206	-0.0945142	-0.0444499	-0.0549419	-0.0447169	-0.106821	-0.0930734	-0.0511718	-0.0601362	-0.0749169	-0.0357674	-0.0983024	-0.0672097	-0.0250045
63	-0.0826881	-0.0669955	-0.0568755	-0.0465303	-0.0945329	-0.0550299	-0.0652193	-0.0305392	-0.0976145	-0.0964851	-0.042346	-0.0707447	-0.067145	-0.0585851	-0.0821374	-0.0760481	-0.026562
64	-0.0880764	-0.0745279	-0.0572219	-0.0452958	-0.0891745	-0.0473304	-0.0585712	-0.0430791	-0.107727	-0.0984501	-0.0555846	-0.0655109	-0.0663532	-0.0460987	-0.0857947	-0.0679082	-0.0280916
65	-0.0795058	-0.0658774	-0.054798	-0.0537995	-0.070802	-0.0515689	-0.0480137	-0.0484382	-0.105607	-0.0796559	-0.0483144	-0.0635607	-0.0760287	-0.0166456	-0.0848689	-0.0668959	-0.0212698
66	-0.0820988	-0.068662	-0.064399	-0.0485323	-0.0829307	-0.0521842	-0.0563976	-0.0342481	-0.0847848	-0.099534	-0.0412924	-0.055221	-0.0682385	-0.0138972	-0.0934755	-0.0666074	-0.0309941
67	-0.0883978	-0.0676067	-0.0480205	-0.0490519	-0.101178	-0.0511362	-0.048762	-0.0420959	-0.0837861	-0.0904705	-0.0406595	-0.0667866	-0.0565279	-0.036087	-0.08344	-0.0819967	-0.0289893
68	-0.078922	-0.0671103	-0.0505386	-0.0492711	-0.108513	-0.0598983	-0.0417109	-0.0426036	-0.0935219	-0.101716	-0.0499134	-0.064653	-0.0587567	-0.0201864	-0.0963426	-0.0741653	-0.0292222
69	-0.0843458	-0.060674	-0.04767	-0.0519224	-0.11258	-0.021866	-0.0367329	-0.0532789	-0.106716	-0.0860169	-0.0556876	-0.0712807	-0.0645498	0.0116343	-0.0862403	-0.0823429	-0.0361124
70	-0.084325	-0.0689073	-0.0533618	-0.0359513	-0.108958	-0.0186692	-0.0477524	-0.0462879	-0.0947293	-0.0979569	-0.0321654	-0.0660997	-0.0699366	-0.0174198	-0.0877381	-0.077354	-0.0291915
71	-0.0757053	-0.0519443	-0.0402296	-0.0363505	-0.0982069	-0.0115081	-0.0433225	-0.0423788	-0.0936827	-0.0942599	-0.0429716	-0.0650131	-0.0595636	-0.034633	-0.0820424	-0.0743774	-0.0326782
72	-0.0830452	-0.0548037	-0.0516373	-0.042384	-0.0931949	0.00294012	-0.051473	-0.028511	-0.0952704	-0.0914085	-0.0455544	-0.069471	-0.0609337	-0.0494812	-0.0905643	-0.0774691	-0.0359972
73	-0.0853808	-0.0618148	-0.0489191	-0.043856	-0.10343	-0.017368	-0.0505872	-0.0446614	-0.0989222	-0.0995298	-0.0498403	-0.0477949	-0.0505012	-0.0647272	-0.0942322	-0.0575263	-0.028176
74	-0.0821772	-0.0610751	-0.0562704	-0.0458903	-0.104004	-0.0100591	-0.0559759	-0.0340842	-0.0961443	-0.0941206	-0.0482318	-0.0513287	-0.0544287	-0.0438024	-0.08144	-0.0754149	-0.020309
75	-0.0837774	-0.0682984	-0.0447623	-0.0452424	-0.0925863	-0.0306739	-0.0563601	-0.0396842	-0.0880309	-0.0826098	-0.0471571	-0.0685754	-0.0552885	-0.054147	-0.085076	-0.0694605	-0.0249718
76	-0.0846565	-0.0657587	-0.0498321	-0.0578984	-0.0979285	-0.0214458	-0.046203	-0.0436528	-0.0977842	-0.0869577	-0.0413572	-0.0604744	-0.0595278	-0.0538676	-0.0893955	-0.0707999	-0.0381721
77	-0.079081	-0.0752539	-0.0442607	-0.0451883	-0.107276	-0.0351408	-0.0478666	-0.0267484	-0.0987665	-0.0954775	-0.0528589	-0.0561085	-0.0600797	-0.0595003	-0.087287	-0.0705821	-0.030759
78	-0.0704446	-0.0636004	-0.0497966	-0.0446847	-0.0978038	-0.0186104	-0.059544	-0.0389256	-0.094079	-0.08995	-0.0476556	-0.0526608	-0.0615273	-0.0575475	-0.081487	-0.0780634	-0.0320736
79	-0.0673521	-0.0702743	-0.0529318	-0.0370717	-0.0849989	-0.0328596	-0.0477576	-0.0527312	-0.0912215	-0.0911272	-0.050523	-0.0605614	-0.0618592	-0.0846739	-0.0910451	-0.0668544	-0.0298514
80	-0.0785314	-0.0515898	-0.0427679	-0.0291687	-0.0911513	-0.0175312	-0.0462403	-0.0477268	-0.0877212	-0.0879783	-0.0382441	-0.0509147	-0.056797	-0.0598915	-0.0829233	-0.0732901	-0.0192024
81	-0.0718895	-0.0619846	-0.045555	-0.0412815	-0.0902695	-0.0245958	-0.0466834	-0.0375135	-0.095506	-0.0849655	-0.0362924	-0.0636829	-0.0514816	-0.0529846	-0.0795334	-0.0906849	-0.0257497
82	-0.0702903	-0.0539277	-0.0448744	-0.026932	-0.0832688	-0.020693	-0.0410685	-0.0386414	-0.0847245	-0.0838774	-0.0472152	-0.0571794	-0.0590806	-0.0716358	-0.0660435	-0.0510756	-0.0390426
83	-0.0648227	-0.0720625	-0.0395403	-0.0475563	-0.0876749	-0.025667	-0.0427789	-0.023842	-0.0816947	-0.0945859	-0.055044	-0.053667	-0.0689188	-0.0574187	-0.0840522	-0.0639673	-0.0155843
84	-0.0836896	-0.0611366	-0.0480084	-0.0417977	-0.101095	-0.0267638	-0.0373392	-0.0421528	-0.0958461	-0.0676785	-0.04314	-0.0675488	-0.0520072	-0.0545368	-0.0784677	-0.0681569	-0.00712766
85	-0.0693356	-0.0770426	-0.0379762	-0.0326997	-0.086743	0.00425564	-0.0341046	-0.030753	-0.0782049	-0.0627315	-0.0414512	-0.0565922	-0.0595665	-0.0588207	-0.0900826	-0.0541055	-0.0311673
86	-0.0762189	-0.0649625	-0.0442379	-0.0462915	-0.0820477	0.0199983	-0.0445448	-0.0376821	-0.090435	-0.0599187	-0.0488431	-0.0538671	-0.0564017	-0.0465322	-0.0803416	-0.0715839	-0.0203317
87	-0.0690691	-0.0547275	-0.046772	-0.0446862	-0.08507	-0.00559361	-0.0418936	-0.0347728	-0.0786886	-0.0600084	-0.0483535	-0.0604896	-0.0597317	-0.0627051	-0.0793137	-0.0615386	-0.0142758
88	-0.0684161	-0.0593427	-0.0457519	-0.0276844	-0.0834243	-0.0149866	-0.0454365	-0.0597049	-0.0785474	-0.0570105	-0.0529629	-0.0657174	-0.0504143	-0.0836721	-0.0724742	-0.07009	-0.0262984
89	-0.0547783	-0.0525161	-0.0313819	-0.0362446	-0.0808029	-0.0278004	-0.0430608	-0.0516081	-0.079553	-0.0677119	-0.0407645	-0.0577958	-0.0597921	-0.0388572	-0.0695033	-0.0644826	-0.0218802
90	-0.0628001	-0.0598608	-0.0347616	-0.0280787	-0.0755051	-0.0520136	-0.0468833	-0.0377819	-0.0719866	-0.0590975	-0.0407038	-0.0533802	-0.0483707	-0.0440293	-0.0704671	-0.0635304	-0.0235148
91	-0.065351	-0.0531566	-0.0324776	-0.0349373	-0.0848945	-0.0250255	-0.0341412	-0.0334316	-0.0704869	-0.0639986	-0.0341269	-0.0488155	-0.0518576	-0.0443632	-0.07472	-0.0508017	-0.0331917
92	-0.0623379	-0.0676722	-0.0463248	-0.0435251	-0.0741406	-0.043298	-0.0433777	-0.0276835	-0.0858745	-0.0610598	-0.0323441	-0.0576806	-0.058632	-0.0528978	-0.0787795	-0.0730148	-0.0304391
93	-0.0745879	-0.046616	-0.0329757	-0.0450892	-0.0712249	-0.0401891	-0.0435358	-0.0282522	-0.0736111	-0.0730986	-0.0419772	-0.0539631	-0.049925	-0.0346762	-0.0636951	-0.0500111	-0.0390106
94	-0.0627201	-0.0409068	-0.0154058	-0.0292171	-0.0841605	-0.040641	-0.03895	-0.0405735	-0.0819911	-0.0653716	-0.0449789	-0.0449365	-0.0545407	-0.0390803	-0.0671242	-0.0503879	-0.0275647
95	-0.0642387	-0.0473381	-0.00713774	-0.0314208	-0.0679587	-0.0366161	-0.0445544	-0.0517229	-0.0789172	-0.0547916	-0.0434995	-0.0468717	-0.0424471	-0.0438544	-0.0707529	-0.0524109	-0.0264907
96	-0.0621973	-0.0573036	-0.0255044	-0.0405784	-0.0645635	-0.0420576	-0.0429044	-0.0249732	-0.0745396	-0.0688304	-0.0163055	-0.0612909	-0.0541932	-0.0501889	-0.0742659	-0.0653044	-0.0353854
97	-0.0542802	-0.0489223	-0.0335982	-0.0494531	-0.0814805	-0.0422293	-0.0398039	-0.0283641	-0.0675626	-0.0569091	-0.0400563	-0.0531076	-0.0503793	-0.0809948	-0.0757407	-0.0476849	-0.0238611
98	-0.0595987	-0.0518307	-0.0337855	-0.0304878	-0.0675903	-0.0453271	-0.0459408	-0.0247481	-0.0583086	-0.0291809	-0.0391343	-0.0513116	-0.0504219	-0.0435438	-0.064994	-0.0544234	-0.0359715
99	-0.0595887	-0.0539893	-0.0367031	-0.0265048	-0.0898072	-0.0594399	-0.031999	-0.024543	-0.0571484	-0.0374831	-0.020813	-0.0441994	-0.0565161	-0.0397589	-0.0633461	-0.0397378	-0.0209781
100	-0.0734785	-0.0557224	-0.0318322	-0.0308133	-0.0717599	-0.0378564	-0.0445009	-0.0174376	-0.0744142	-0.0523957	-0.0238599	-0.0574469	-0.0455752	-0.0327848	-0.0575455	-0.0461105	-0.0266844

## Sheet: HB9
frames	16ol	17ol	18ol	19ol	26ol	27ol	28ol	29ol	26one	27one	28one	29one	6al	7al	8al	9al	air
1	0.0952829	0.093047	0.0807214	0.0949445	0.095119	0.0971845	0.0745339	0.126347	0.108172	0.0831616	0.10603	0.129838	0.100072	0.105648	0.122376	0.100484	0.108303
2	0.0824665	0.0689125	0.0719824	0.0756725	0.0910902	0.0912924	0.0702392	0.120835	0.0785832	0.0730194	0.0809906	0.124696	0.0937499	0.0941258	0.100856	0.0848349	0.0889604
3	0.0517841	0.0511303	0.058823	0.0544756	0.0515716	0.0511918	0.0525242	0.0713828	0.0560768	0.0624669	0.083695	0.10933	0.0516664	0.0757655	0.0785925	0.043514	0.0648513
4	0.0450869	0.0358868	0.0384986	0.046588	0.0529649	0.0436175	0.0162703	0.0698971	0.0526628	0.0227936	0.0433156	0.0990799	0.0510925	0.0417569	0.0647364	0.0378502	0.0546946
5	0.0458264	0.0291845	0.0208421	0.0324887	0.0279076	0.032186	0.014896	0.0328484	0.0363642	0.0538934	0.0426626	0.0956385	0.0545352	0.0466681	0.0430263	0.0334308	0.0248718
6	0.0295226	0.0161129	0.0198926	0.0240949	0.0396917	0.0245512	0.0231513	0.0285259	0.0339063	0.0240411	0.0324996	0.0622352	0.0305338	0.039841	0.0228	0.0169245	0.0337768
7	0.0241635	0.00744228	0.00477931	0.0400529	0.0122238	0.027455	0.0236602	0.027231	0.0277466	0.0243684	0.0186429	0.061398	0.0292426	0.0208044	0.0155117	0.0163743	0.0390549
8	0.0106662	-0.0104067	0.0147226	0.0302474	0.0286896	0.0211493	0.0163683	0.0203365	0.0173127	0.013451	0.0184918	0.0320309	0.0164861	0.0168723	0.0189817	0.00533975	0.0148112
9	0.000613248	0.00782922	0.00400066	0.00694559	0.00179687	0.00930421	0.0111227	0.00436792	0.0123092	0.011267	-0.00379674	0.00843559	-0.00524733	0.0147213	0.00417598	0.0105677	-0.00974021
10	-0.0104327	-0.00600671	0.00877106	-0.0018589	0.0103128	0.00546977	0.00599009	0.0136275	-0.0061184	-0.00612174	0.00235732	0.00888365	0.00441538	-0.00272451	0.00404808	-0.00531238	0.00757841
11	0.00123744	6.92197e-05	-0.00468364	-0.00136757	-0.00469539	-0.00914743	-0.0087599	-0.0197007	-0.0104696	-0.00352169	-0.00345165	-0.0105493	0.00435011	-0.0106182	-0.00898265	-0.000643551	0.00602782
12	-0.0248332	-0.011682	-0.0359819	-0.00791071	-0.0224674	-0.0056155	-0.0119761	0.00619104	-0.011596	-0.0129726	-0.00431026	-0.0190362	-0.0032732	-0.00771381	-0.000627031	-0.0120511	0.0177296
13	-0.00218919	-0.0185772	-0.0248518	-0.0181782	-0.00653655	0.000708918	-0.00765198	-0.00179606	-0.0147581	-0.0255777	-0.0110169	-0.0203232	-0.00841148	-0.00712934	-0.0238548	-0.0201711	0.00616677
14	-0.00407728	-0.0270788	-0.0142393	-0.0167662	-0.0129826	-0.014226	-0.00482177	0.00467389	-0.0218807	-0.0258553	-0.000714391	-0.0201863	-0.0260495	-0.0192508	-0.00727121	-0.0298577	0.00297277
15	-0.0251044	-0.0140716	-0.034458	-0.0249709	0.00197484	-0.00210223	-0.016649	-0.0031546	-0.0209067	-0.0242202	-0.0249045	-0.0438586	-0.0222605	0.000710846	-0.0163712	-0.0379717	-0.0083686
16	-0.027983	-0.039537	-0.0289981	-0.0048243	-0.00852537	-0.00290732	0.00723696	0.00439194	-0.0195664	-0.00359142	-0.00465241	-0.0179922	-0.00095641	0.0137757	0.00156013	-0.0163089	-0.0140118
17	0.0386436	0.0461603	0.01784	0.00502507	0.0572353	0.0701626	0.0439518	0.032889	0.0264299	0.0401654	0.0441163	0.0283787	0.0178312	0.0423833	0.0438826	0.0285092	0.0230592
18	0.0693272	0.0644568	0.0247649	0.0192765	0.0956378	0.0833304	0.0922015	0.00579964	0.0102536	0.0561363	0.05144	0.0278392	0.00661248	0.0708352	0.0546905	0.0247739	-0.0088808
19	0.068509	0.0522496	0.02421	0.0110503	0.107844	0.0813648	0.062403	0.0309106	-0.00149446	0.0692557	0.0487697	0.0148349	0.00514457	0.0880256	0.06974	0.019351	0.002275
20	0.0801864	0.0702782	0.0166558	0.0220312	0.123175	0.0950724	0.0987951	0.0326421	0.0061712	0.0616702	0.0737123	0.0374178	0.0212178	0.0835026	0.0803206	0.0381692	0.00178064
21	0.0869981	0.0606319	0.0301328	0.0276543	0.136977	0.122702	0.0787521	0.0249443	0.013959	0.0708006	0.0619396	0.034466	0.0214871	0.0899045	0.0681719	0.0102914	0.00564524
22	0.0644222	0.0288809	0.0128745	0.0155457	0.110926	0.103511	0.0711068	0.0337853	0.00326377	0.0761393	0.0636214	0.0503557	0.0139154	0.105223	0.0699441	0.0137662	0.000105501
23	0.0601239	0.0236753	0.00418927	0.0190408	0.102732	0.0805532	0.0592885	0.0323189	0.00671249	0.0376938	0.0522868	0.0397426	0.00972717	0.107299	0.0482472	0.00795986	0.0147887
24	0.0400367	-0.00759998	-0.0128913	0.00689299	0.0913323	0.0764532	0.0479	0.0301098	-0.00457915	0.029732	0.0386095	0.046591	0.00818548	0.0797132	0.0504532	0.0148584	-0.0105053
25	0.02342	-0.00902207	-0.0173046	0.00115353	0.0677577	0.0547252	0.0462154	0.0124778	-0.00277082	0.00454965	0.0401516	0.0114981	-0.0139855	0.0526043	0.00853176	-0.0115257	0.00261137
26	0.0100874	-0.0302067	-0.0401688	-0.00926947	0.03674	0.0435881	0.0391704	-0.00276665	-0.0190698	-0.00218777	0.00666515	0.0162967	-0.01516	0.0279431	0.0223518	-0.0138175	0.00530351
27	-9.1212e-05	-0.0388774	-0.0290983	-0.00721091	0.0219514	0.0255903	-0.00181198	0.00605098	-0.00482106	-0.0370322	-0.00234576	0.0218909	-0.0141925	0.0126493	-0.00732421	-0.0522262	0.0211716
28	-0.0200564	-0.0466772	-0.0553503	-0.019442	0.00340991	0.0241347	0.00825327	-0.0296771	-0.0247627	-0.0397721	-0.031778	0.00610736	-0.0235945	0.0107003	-0.0348975	-0.0460691	0.00830364
29	-0.0141465	-0.0686446	-0.0871243	-0.0336628	-0.0221559	-0.0110254	-0.0139384	-0.0284182	-0.0405365	-0.0764228	-0.030665	-0.0129872	-0.0248815	-0.00302865	-0.0333536	-0.0615256	0.0139226
30	-0.0548816	-0.0853488	-0.0827043	-0.0391348	-0.0272114	-0.0332088	-0.0247468	-0.040246	-0.0393268	-0.0729461	-0.0461552	-0.0361978	-0.0423259	-0.0343598	-0.0495842	-0.0684411	0.00950529
31	-0.0513632	-0.090684	-0.10161	-0.0393999	-0.059454	-0.0337177	-0.0367663	-0.058346	-0.0593287	-0.103463	-0.0483768	-0.0385594	-0.0402536	-0.0559801	-0.0510414	-0.0963003	0.0225147
32	-0.0711356	-0.0978972	-0.104779	-0.0478483	-0.081913	-0.0535618	-0.059907	-0.0751546	-0.0637433	-0.12647	-0.0701119	-0.0454133	-0.0558436	-0.0672669	-0.0504727	-0.0914429	0.0398805
33	-0.0867767	-0.107724	-0.108803	-0.0555958	-0.105837	-0.0653008	-0.0534026	-0.0891365	-0.0596226	-0.133123	-0.083584	-0.0651246	-0.0422532	-0.0948819	-0.072745	-0.115465	0.0188675
34	-0.111671	-0.136361	-0.115467	-0.0535345	-0.107237	-0.0681945	-0.0776388	-0.0866134	-0.0935654	-0.160583	-0.105652	-0.0557655	-0.0601251	-0.0943391	-0.0796687	-0.107878	0.0396404
35	-0.119208	-0.125976	-0.127983	-0.0484735	-0.139215	-0.0913197	-0.076659	-0.119554	-0.0970715	-0.160699	-0.0997884	-0.0972323	-0.0540098	-0.124429	-0.106245	-0.114234	0.00826512
36	-0.122878	-0.140125	-0.136591	-0.047841	-0.144853	-0.11816	-0.089191	-0.103998	-0.10926	-0.177098	-0.0976612	-0.0887499	-0.0702548	-0.136158	-0.13585	-0.131638	0.00714911
37	-0.132504	-0.1516	-0.119129	-0.0514567	-0.174617	-0.121538	-0.0863888	-0.109521	-0.106532	-0.190966	-0.113837	-0.111039	-0.051146	-0.148747	-0.140931	-0.137682	0.012155
38	-0.129296	-0.1469	-0.132363	-0.0439137	-0.157379	-0.126681	-0.108431	-0.133074	-0.0979236	-0.207884	-0.115462	-0.109972	-0.0823294	-0.14783	-0.158355	-0.133051	-0.00983659
39	-0.152152	-0.172104	-0.147124	-0.0513271	-0.179357	-0.138338	-0.0950759	-0.122982	-0.124782	-0.230088	-0.134619	-0.0834799	-0.0864743	-0.171287	-0.166414	-0.141575	0.0138334
40	-0.139098	-0.186158	-0.188025	-0.0491851	-0.174687	-0.120675	-0.10196	-0.133402	-0.0919935	-0.237891	-0.145671	-0.127028	-0.094166	-0.180817	-0.170037	-0.148432	-0.00630906
41	-0.144696	-0.19277	-0.174642	-0.0581733	-0.196159	-0.154448	-0.103599	-0.139097	-0.111811	-0.23932	-0.159611	-0.121254	-0.115466	-0.185874	-0.202213	-0.14835	-0.00184155
42	-0.147872	-0.179578	-0.175374	-0.0566222	-0.193985	-0.148458	-0.122582	-0.13186	-0.115633	-0.228215	-0.157451	-0.132293	-0.102678	-0.197794	-0.203266	-0.164244	-0.00672893
43	-0.155551	-0.192546	-0.162241	-0.0545033	-0.192588	-0.17409	-0.128779	-0.146505	-0.124817	-0.231969	-0.150721	-0.139674	-0.111155	-0.193928	-0.215841	-0.160333	-0.00654823
44	-0.164635	-0.19821	-0.178447	-0.0540483	-0.198264	-0.14948	-0.13047	-0.1504	-0.0995218	-0.254853	-0.146466	-0.122552	-0.131893	-0.204857	-0.218784	-0.157192	-0.0133931
45	-0.148494	-0.210255	-0.170329	-0.0511283	-0.211656	-0.179085	-0.111509	-0.150123	-0.131046	-0.231768	-0.161503	-0.128473	-0.117348	-0.210737	-0.200862	-0.17541	-0.0177601
46	-0.138652	-0.213171	-0.183685	-0.062707	-0.210836	-0.170774	-0.142023	-0.14741	-0.104481	-0.25216	-0.158145	-0.122223	-0.108864	-0.201267	-0.228223	-0.152944	-0.0286422
47	-0.131128	-0.204555	-0.169165	-0.0674589	-0.232713	-0.188481	-0.126623	-0.150659	-0.137063	-0.250556	-0.161572	-0.142968	-0.111928	-0.214307	-0.256514	-0.171102	-0.0251296
48	-0.119072	-0.2082	-0.170569	-0.0630446	-0.235965	-0.185518	-0.106835	-0.154039	-0.129405	-0.244608	-0.152397	-0.157357	-0.118682	-0.207129	-0.234954	-0.166573	-0.0115875
49	-0.14272	-0.231299	-0.17336	-0.0629209	-0.223176	-0.196086	-0.133396	-0.158248	-0.142179	-0.246025	-0.16128	-0.138653	-0.133089	-0.186986	-0.237048	-0.156863	-0.0265606
50	-0.155135	-0.231652	-0.172095	-0.0646978	-0.243017	-0.171446	-0.133885	-0.153935	-0.134825	-0.264698	-0.158825	-0.148751	-0.11969	-0.208079	-0.248136	-0.159395	-0.00581023
51	-0.156894	-0.223226	-0.159312	-0.0515763	-0.236395	-0.17293	-0.152294	-0.173186	-0.131961	-0.246017	-0.162672	-0.164554	-0.144448	-0.223024	-0.252101	-0.162071	-0.00532053
52	-0.141911	-0.236225	-0.171634	-0.0439767	-0.22037	-0.16921	-0.132466	-0.171007	-0.125711	-0.244984	-0.17107	-0.130705	-0.123091	-0.217828	-0.23031	-0.156579	-0.0191364
53	-0.164491	-0.231209	-0.160563	-0.0601045	-0.205959	-0.155561	-0.123076	-0.176135	-0.101719	-0.221219	-0.129431	-0.1163	-0.155741	-0.206232	-0.251042	-0.14335	-0.000983861
54	-0.156403	-0.212007	-0.174948	-0.0668158	-0.2218	-0.176645	-0.133839	-0.159544	-0.123937	-0.22768	-0.148006	-0.106886	-0.151352	-0.195549	-0.234269	-0.158709	-0.0123898
55	-0.15943	-0.23625	-0.15574	-0.0204756	-0.212221	-0.173449	-0.12282	-0.156165	-0.0969251	-0.22431	-0.136297	-0.129751	-0.147891	-0.207413	-0.223173	-0.160414	-0.0257389
56	-0.173976	-0.227229	-0.168814	-0.0479929	-0.206829	-0.168848	-0.127877	-0.153734	-0.123928	-0.237946	-0.144695	-0.132129	-0.137759	-0.200057	-0.23111	-0.156891	0.00534931
57	-0.172609	-0.224773	-0.176104	-0.0661379	-0.209246	-0.164823	-0.136401	-0.154449	-0.107109	-0.228194	-0.131697	-0.120138	-0.142226	-0.201078	-0.229665	-0.164351	-0.015084
58	-0.165337	-0.205242	-0.159289	-0.0625983	-0.212147	-0.177057	-0.118778	-0.134053	-0.133007	-0.234583	-0.144974	-0.111249	-0.142061	-0.17354	-0.22537	-0.144073	-0.0022522
59	-0.148149	-0.225119	-0.17539	-0.0556046	-0.205259	-0.149761	-0.12747	-0.151787	-0.0998289	-0.220095	-0.135284	-0.121476	-0.12732	-0.199167	-0.233122	-0.15715	0.011185
60	-0.171046	-0.221788	-0.181548	-0.0431381	-0.192747	-0.165212	-0.142121	-0.137157	-0.116835	-0.220032	-0.126513	-0.0986098	-0.158602	-0.174411	-0.227346	-0.156337	0.00883742
61	-0.173508	-0.192408	-0.181184	-0.0824386	-0.170255	-0.124437	-0.117499	-0.146657	-0.113145	-0.211657	-0.135435	-0.0901483	-0.152096	-0.194712	-0.206821	-0.159781	-0.0156498
62	-0.155294	-0.228344	-0.173434	-0.0574166	-0.208381	-0.137811	-0.115079	-0.142941	-0.104102	-0.185573	-0.136297	-0.0944392	-0.140322	-0.178244	-0.221788	-0.141652	-0.0110737
63	-0.126927	-0.21005	-0.156463	-0.0675578	-0.171578	-0.139946	-0.106618	-0.131027	-0.114205	-0.194192	-0.148141	-0.106642	-0.141083	-0.156064	-0.225683	-0.139013	-0.0142232
64	-0.136597	-0.209813	-0.180275	-0.0826681	-0.187236	-0.1241	-0.115231	-0.121815	-0.10347	-0.198584	-0.126265	-0.104445	-0.126482	-0.170914	-0.215695	-0.138273	-0.0241239
65	-0.143109	-0.206935	-0.172811	-0.0651697	-0.180789	-0.15663	-0.113063	-0.122193	-0.107064	-0.213276	-0.111604	-0.105035	-0.134829	-0.153808	-0.226822	-0.133856	-0.0205252
66	-0.13876	-0.207704	-0.172453	-0.0647563	-0.170142	-0.139953	-0.0963216	-0.112529	-0.103604	-0.180739	-0.121059	-0.0884291	-0.128762	-0.162006	-0.22221	-0.127023	-0.0268722
67	-0.133588	-0.204748	-0.159658	-0.0713876	-0.176597	-0.159901	-0.108049	-0.116397	-0.0993551	-0.208798	-0.117493	-0.0777229	-0.129518	-0.156056	-0.219809	-0.128317	0.00293213
68	-0.115263	-0.213656	-0.153174	-0.0646423	-0.159735	-0.137463	-0.0930866	-0.10502	-0.107064	-0.193601	-0.101875	-0.0676774	-0.115633	-0.159299	-0.208134	-0.121653	-0.0151138
69	-0.114837	-0.185532	-0.136778	-0.0536178	-0.145196	-0.129537	-0.091378	-0.103759	-0.0944354	-0.236025	-0.113393	-0.0516165	-0.121146	-0.15336	-0.181074	-0.116342	-0.0215929
70	-0.117551	-0.193017	-0.143401	-0.0550196	-0.14882	-0.12945	-0.0974435	-0.0933691	-0.0929244	-0.195506	-0.0843305	-0.0703633	-0.129413	-0.137824	-0.169091	-0.116221	-0.0237883
71	-0.126393	-0.178404	-0.164233	-0.0644615	-0.133884	-0.126647	-0.100708	-0.0921846	-0.0746882	-0.18277	-0.116909	-0.0568244	-0.13615	-0.162067	-0.177486	-0.108018	-0.0270466
72	-0.133848	-0.166619	-0.157997	-0.0512764	-0.146855	-0.121975	-0.0948305	-0.0763522	-0.0859893	-0.197263	-0.100382	-0.0745472	-0.13672	-0.143648	-0.180347	-0.103944	-0.0253784
73	-0.134113	-0.154184	-0.13533	-0.0548434	-0.132381	-0.113914	-0.095955	-0.072035	-0.0539805	-0.218312	-0.0898856	-0.0902553	-0.12426	-0.13098	-0.171727	-0.101915	-0.0262716
74	-0.131911	-0.143702	-0.173077	-0.0482261	-0.121394	-0.107164	-0.0585879	-0.0892851	-0.0866054	-0.205412	-0.0802776	-0.0838234	-0.108601	-0.155788	-0.159498	-0.102803	-0.0201344
75	-0.140224	-0.163641	-0.157019	-0.0494607	-0.120892	-0.132881	-0.0859925	-0.067298	-0.0759388	-0.196581	-0.0960158	-0.100197	-0.123041	-0.116646	-0.181233	-0.114283	-0.0239087
76	-0.107559	-0.137224	-0.159307	-0.0705735	-0.118172	-0.111647	-0.073835	-0.0631588	-0.0875045	-0.192474	-0.0910382	-0.0729036	-0.0995581	-0.122205	-0.168186	-0.0792446	-0.0166724
77	-0.101237	-0.141613	-0.153659	-0.0722722	-0.105991	-0.117754	-0.0784102	-0.0757662	-0.0906817	-0.194184	-0.0819266	-0.0554911	-0.120695	-0.12665	-0.177081	-0.0999958	0.00124189
78	-0.116023	-0.138173	-0.1654	-0.0621205	-0.107319	-0.110073	-0.0792805	-0.0577023	-0.0859051	-0.180918	-0.0963327	-0.0787494	-0.0974513	-0.12146	-0.176855	-0.0846831	-0.0249396
79	-0.0779392	-0.164314	-0.162374	-0.0579939	-0.111683	-0.121306	-0.0751257	-0.051513	-0.067233	-0.165907	-0.0995147	-0.0813672	-0.09101	-0.10641	-0.155563	-0.0794527	-0.0168299
80	-0.0957135	-0.13407	-0.142154	-0.0728939	-0.0869257	-0.129979	-0.0593995	-0.0494212	-0.0720208	-0.197032	-0.0950577	-0.0631625	-0.11338	-0.124449	-0.152956	-0.0645447	-0.0296433
81	-0.0898555	-0.144302	-0.148711	-0.0400765	-0.0882348	-0.0959122	-0.0633547	-0.0811968	-0.0937608	-0.183231	-0.0953525	-0.0660209	-0.105729	-0.101877	-0.15378	-0.093914	-0.0142843
82	-0.0785982	-0.167673	-0.142861	-0.0699415	-0.0866585	-0.113749	-0.0699307	-0.0721791	-0.0881249	-0.174398	-0.0922169	-0.0828306	-0.100073	-0.114442	-0.147331	-0.0691683	-0.0238103
83	-0.118951	-0.137954	-0.155626	-0.0613256	-0.0689309	-0.126494	-0.0665751	-0.0571579	-0.0820893	-0.177749	-0.0898549	-0.0605902	-0.10449	-0.118757	-0.161512	-0.0780248	-0.0174962
84	-0.0909572	-0.146828	-0.152952	-0.0681652	-0.0645807	-0.11463	-0.0481999	-0.0838639	-0.0732272	-0.181334	-0.0885986	-0.0466172	-0.097707	-0.0961038	-0.146919	-0.0802217	-0.0183966
85	-0.0977335	-0.155108	-0.137763	-0.0432223	-0.0756862	-0.0970491	-0.061343	-0.0561462	-0.0946066	-0.177494	-0.0702099	-0.031547	-0.0847752	-0.088713	-0.138593	-0.0812776	-0.0162793
86	-0.0788726	-0.152789	-0.143815	-0.0541	-0.0632422	-0.118731	-0.0487578	-0.0793954	-0.0834005	-0.185854	-0.0755673	-0.0171103	-0.101248	-0.0746287	-0.156866	-0.0876903	-0.0154847
87	-0.0821379	-0.144681	-0.148155	-0.0607367	-0.0655223	-0.113177	-0.0458912	-0.064969	-0.0927878	-0.179311	-0.0670818	-0.0219156	-0.081956	-0.0619921	-0.133336	-0.0700614	-0.0215368
88	-0.0859789	-0.147973	-0.135823	-0.0512094	-0.050552	-0.113259	-0.0498541	-0.0708559	-0.115511	-0.181612	-0.065995	-0.0273419	-0.0725603	-0.0590062	-0.142436	-0.072675	-0.0124173
89	-0.0837152	-0.128771	-0.148009	-0.0646002	-0.0715289	-0.10865	-0.0621355	-0.0683576	-0.0984619	-0.157464	-0.0749295	-0.0239312	-0.0813287	-0.0791744	-0.113414	-0.0524415	-0.0109136
90	-0.07966	-0.137847	-0.124907	-0.058088	-0.0473633	-0.107753	-0.0503831	-0.0523806	-0.0903886	-0.163972	-0.0734672	-0.0380175	-0.102554	-0.0692586	-0.122062	-0.0639561	-0.0107043
91	-0.0777834	-0.132223	-0.1261	-0.0504984	-0.0355133	-0.0909918	-0.0602513	-0.0621282	-0.0951792	-0.136564	-0.0752363	-0.0250096	-0.0856393	-0.068495	-0.118019	-0.0727676	-0.0202487
92	-0.0915472	-0.118403	-0.11318	-0.0650551	-0.0419656	-0.0792841	-0.0457831	-0.0582909	-0.0877495	-0.136645	-0.0696603	-0.0338182	-0.105048	-0.0659436	-0.116825	-0.054829	-0.0254255
93	-0.0660271	-0.106949	-0.11779	-0.051971	-0.0223368	-0.0793074	-0.0639843	-0.047904	-0.106887	-0.150693	-0.0557769	-0.0219128	-0.095127	-0.058173	-0.110332	-0.0526697	-0.0214079
94	-0.102033	-0.110686	-0.13395	-0.0468702	-0.0241256	-0.0823325	-0.0303341	-0.0426573	-0.0789839	-0.145219	-0.0797492	-0.0319057	-0.0831568	-0.0613969	-0.112918	-0.0482715	-0.0124067
95	-0.0659668	-0.129183	-0.132518	-0.0546686	-0.0358688	-0.0700936	-0.0527992	-0.040725	-0.0995719	-0.132111	-0.0627183	-0.0224976	-0.0776186	-0.0589203	-0.121626	-0.0519139	-0.0161032
96	-0.0698042	-0.120547	-0.128298	-0.0556394	-0.032441	-0.07408	-0.0635234	-0.0499847	-0.0873567	-0.156695	-0.0627417	-0.00824658	-0.0807651	-0.0608978	-0.104775	-0.0543748	-0.0222232
97	-0.0749174	-0.113438	-0.136846	-0.0466825	-0.0455243	-0.0778273	-0.0431375	-0.0480866	-0.101857	-0.148707	-0.058694	-0.0256157	-0.0856268	-0.0380368	-0.108245	-0.0585485	-0.033633
98	-0.0779686	-0.108003	-0.126564	-0.0344973	-0.0385271	-0.0880069	-0.0518178	-0.0351917	-0.0857759	-0.163973	-0.0592196	-0.0173811	-0.0833343	-0.0532744	-0.100731	-0.0353347	-0.0289653
99	-0.0856153	-0.0985782	-0.121921	-0.040548	-0.0386321	-0.07164	-0.0422531	-0.0533177	-0.0537249	-0.135228	-0.0492661	-0.0164189	-0.0786802	-0.0466434	-0.0948535	-0.0536965	-0.0294187
100	-0.0676134	-0.110292	-0.128428	-0.0302941	-0.0298108	-0.0838467	-0.0316078	-0.0346905	-0.0686255	-0.142539	-0.0549925	-0.0271141	-0.0761607	-0.0495521	-0.102935	-0.0421542	-0.032137

## Sheet: HB10
frames	16ol	17ol	18ol	19ol	26ol	27ol	28ol	29ol	26one	27one	28one	29one	6al	7al	8al	9al	air
1	0.161729	0.0825047	0.0490525	0.0845384	0.0956584	0.0593798	0.0912849	0.0725276	0.0652049	0.068607	0.0887499	0.0323016	0.0425135	0.0740067	0.0600121	0.085236	0.0677394
2	0.116013	0.0578288	0.0370997	0.069849	0.0962784	0.0443125	0.0881726	0.0613635	0.0755705	0.0486863	0.066047	0.0347544	0.0446211	0.0547507	0.0646579	0.0808382	0.069928
3	0.113344	0.0516515	0.0462916	0.0709703	0.069652	0.0327009	0.0726728	0.0451099	0.0537402	0.060715	0.0478814	0.00439718	0.0356639	0.0293568	0.0585155	0.0520619	0.044978
4	0.109028	0.0344543	0.0428377	0.0471579	0.0655023	0.031825	0.0601305	0.0547247	0.0362935	0.0297798	0.0460812	-0.0085294	0.0209423	0.0201313	0.0782506	0.0467931	0.0488208
5	0.0788224	0.030114	0.0142587	0.0364071	0.0530299	0.0282224	0.0508315	0.028646	0.0355344	0.032699	0.0337028	0.00329745	0.0241974	0.0149884	0.0611213	0.0545119	0.0491133
6	0.0475527	0.0236604	0.017257	0.0339009	0.0380688	0.0162949	0.0373669	0.0102816	0.0178996	0.0221899	0.0148598	-0.00962958	0.0213189	0.00631795	0.0391944	0.0275303	0.0327052
7	0.0426253	0.00148718	0.019479	0.024866	0.0357989	0.00398425	0.0261249	0.0121486	0.00308202	0.0323888	0.0239285	-0.00863209	0.00215018	0.00743128	0.0285237	0.0152567	0.024119
8	0.0217499	0.0118602	0.00644849	0.031686	0.0276758	0.00554165	0.0196956	0.00344034	0.00741606	0.0115909	0.00072979	-0.00517672	0.00557211	0.00837842	0.0339023	0.0121533	0.01809
9	-9.22961e-05	3.80307e-06	0.0117634	-0.00483452	0.0116651	0.00205995	0.0144319	-0.00646488	0.00105281	-0.00186399	0.00320984	-0.00297808	0.00318642	0.00360537	0.0146848	0.00792494	0.0143773
10	-0.00694264	-0.00547071	-0.00870172	0.00633257	0.0101328	-0.00367878	-0.00544174	-0.00372331	0.00519679	0.00024138	-0.00394371	0.000200839	0.00702334	-0.00100613	0.00437591	-0.00869035	-0.00262745
11	0.00916808	0.00937927	0.00170025	-0.00396307	-0.0226957	0.0047813	-0.0136754	0.00938973	-0.00390212	0.00398675	-0.00114606	-0.000240318	-0.00573374	-0.00415002	-0.0231514	-0.00340827	-0.00987969
12	-0.014616	0.00877893	-0.0143456	7.88685e-05	-0.0087115	0.00266227	-0.00833768	-0.0131242	0.0091163	-0.00599336	0.00451022	0.00455609	-0.0146331	-0.00485116	-0.00390233	-0.00252577	-0.0111599
13	-0.0179648	-0.016935	-0.007899	-0.0286762	-0.00973153	-0.00273295	-0.000192779	-0.0151547	-0.0100847	-0.00810417	-0.0148204	0.0193289	-0.0223418	0.00906243	-0.0202185	-0.00991485	-0.0265935
14	-0.0257752	-0.037332	-0.0120778	-0.0290558	-0.034194	-0.0119468	-0.0176794	-0.00382201	-0.0123528	-0.0102824	-0.0194953	-0.00782819	-0.0154249	-0.00833837	-0.00557228	-0.0281038	-0.0146655
15	-0.0353558	-0.0467066	-0.0164162	-0.0262696	-0.0382763	-0.00959902	-0.0221804	-0.0099419	-0.0116817	-0.0296548	-0.0241083	0.00471763	-0.0212224	-0.029163	-0.0253781	-0.0124692	-0.0123468
16	-0.0310277	-0.0299182	-0.00725909	-0.0370526	-0.0356886	-0.0114945	-0.0435428	-0.00531173	-0.0175808	-0.0306752	-0.0152719	-0.0208566	-0.0409975	-0.0263759	-0.013639	-0.0369534	-0.0271237
17	-0.00378143	-0.00800591	0.0195134	-0.0217147	-0.00115501	0.0176694	-0.00785804	0.0111419	-0.00653303	0.0191185	0.0104561	0.0205473	-0.0219335	0.0105192	0.0207298	0.000662638	-0.000780003
18	0.0364378	0.0256377	0.0522519	-0.0099052	0.0285393	0.0641516	0.0214791	0.0269186	0.000691071	0.068282	0.0249618	0.0170461	0.0119803	0.0572769	0.0693588	0.0318653	-0.00198838
19	0.065559	0.0428324	0.0408073	-0.00603005	0.0624154	0.0778001	0.0336446	0.0217104	0.0179418	0.111974	0.0627377	0.0462531	0.00388057	0.0815393	0.0851899	0.0603603	-0.0151808
20	0.0751327	0.059062	0.0607737	0.00413177	0.10508	0.108989	0.0522733	0.0421932	0.0247688	0.133647	0.062416	0.066528	0.0208092	0.102699	0.0933783	0.0502457	-0.00412613
21	0.0824182	0.0726959	0.0602437	-0.00301077	0.130211	0.11213	0.0548096	0.0502006	0.0265514	0.156842	0.0815646	0.0768776	0.0269112	0.120727	0.109439	0.0777355	-0.0137321
22	0.12347	0.0792172	0.0539848	0.0222521	0.132416	0.11754	0.0768954	0.0524784	0.0281641	0.140206	0.0744729	0.0765671	0.0348758	0.135096	0.106155	0.0768627	-0.014422
23	0.154277	0.0812291	0.0507082	0.0141728	0.128732	0.110293	0.0607436	0.0510026	0.0277055	0.161538	0.0913741	0.0914211	0.034265	0.127072	0.133182	0.0772979	-0.0353239
24	0.157321	0.0777965	0.051555	0.0394686	0.131542	0.111557	0.0522786	0.0535861	0.0134716	0.134497	0.0956325	0.0851826	0.045871	0.136064	0.115347	0.071207	-0.0158452
25	0.117422	0.0576927	0.053177	0.0155994	0.11408	0.11016	0.0495928	0.0504545	0.0139065	0.111965	0.0978562	0.073049	0.0329024	0.122653	0.0990886	0.0601349	-0.0369387
26	0.0817638	0.0454362	0.0343841	0.010084	0.119031	0.11238	0.0439256	0.0319357	0.0294072	0.114638	0.113508	0.0917609	0.00810241	0.104775	0.0973084	0.0632155	-0.0504206
27	0.100889	0.0397793	0.0309491	0.0129954	0.088384	0.12217	0.0393515	0.0521072	0.0102397	0.0897485	0.0942591	0.0735933	0.00189936	0.0811207	0.0817945	0.0775514	-0.0500855
28	0.0884504	0.0330969	0.0417916	-0.000146962	0.0958421	0.121608	0.0380797	0.0242452	-0.000417431	0.0672017	0.0879738	0.0977566	-0.0216028	0.101774	0.0943476	0.0682208	-0.0419478
29	0.057355	0.0183437	0.0286022	0.0037856	0.063319	0.116689	0.025549	0.0209845	-0.0142378	0.0542015	0.0840905	0.0731206	-0.0240522	0.0671586	0.0659403	0.0480938	-0.0353679
30	0.0759683	0.0100814	0.00793142	-0.0205976	0.0627182	0.0970323	0.0106195	0.000489964	-0.0193311	0.0386083	0.0546416	0.080617	-0.0359243	0.0565299	0.080739	0.0224026	-0.0163223
31	0.0476167	-0.00319503	-0.00810301	0.00108985	0.0575878	0.0743322	0.0146921	-0.010987	-0.0257598	0.0213608	0.0262836	0.0754724	-0.0369751	0.0238159	0.0432335	0.0118181	-0.0433529
32	0.0142754	-0.0275804	-0.0140203	-0.0110136	0.0298404	0.0605096	-0.00965599	-0.0255538	-0.0578013	0.0145002	-0.00217523	0.069074	-0.04941	-0.00542019	0.0423726	0.000498291	-0.0315399
33	-0.00551119	-0.0381248	-0.0249728	0.00939432	0.0116622	0.0433821	-0.0214822	-0.0183166	-0.0693758	0.0018118	-0.0089831	0.0414816	-0.0580191	-0.0150577	0.030374	-0.0131934	-0.0596087
34	-0.026806	-0.0435326	-0.0258815	-0.011578	0.0117653	0.0258445	-0.0344618	-0.041512	-0.0325624	-0.0163163	-0.00608542	0.0280224	-0.0685812	-0.0141948	0.0206481	-0.0109994	-0.0539579
35	-0.0509733	-0.0661918	-0.0374011	-0.0256994	-0.0079241	0.0179333	-0.0437727	-0.0440482	-0.0290378	-0.0323858	-0.0110972	0.00474226	-0.075879	-0.0479546	0.013528	-0.0341477	-0.0488362
36	-0.0810712	-0.0732337	-0.0359225	-0.0141875	-0.0379697	-0.00516559	-0.0569162	-0.0535323	-0.00951236	-0.0523808	-0.0391712	0.00576991	-0.0770536	-0.0681182	0.00488138	-0.0254039	-0.0682296
37	-0.0905095	-0.086891	-0.03675	-0.0363442	-0.0765292	-0.0215751	-0.055505	-0.0446906	0.0165861	-0.0494672	-0.0535762	-0.0191145	-0.0930413	-0.0929851	-0.0132461	-0.0216331	-0.0767319
38	-0.0999207	-0.103129	-0.0440634	-0.0515491	-0.0808973	-0.0429599	-0.0515173	-0.0499107	0.0126822	-0.0667712	-0.0516631	-0.0305527	-0.0967908	-0.119457	-0.0345624	-0.0265919	-0.0642997
39	-0.115481	-0.115134	-0.0658726	-0.0437326	-0.0740032	-0.047007	-0.0700863	-0.0629491	-0.00978301	-0.0655219	-0.0746049	-0.0485685	-0.0993287	-0.125385	-0.0543807	-0.0366095	-0.0665173
40	-0.133827	-0.120205	-0.0655768	-0.063548	-0.0675966	-0.0706606	-0.0843248	-0.0704115	-0.0336017	-0.0581329	-0.0743971	-0.0789547	-0.0981209	-0.124359	-0.0721538	-0.0640936	-0.0695967
41	-0.16545	-0.12612	-0.0746928	-0.0719148	-0.0775685	-0.0706226	-0.0912192	-0.0803887	-0.0347934	-0.071078	-0.097835	-0.101295	-0.116921	-0.136803	-0.0762596	-0.0975036	-0.0686191
42	-0.166858	-0.145973	-0.0880635	-0.058397	-0.0956923	-0.0772499	-0.10842	-0.0984068	-0.0639712	-0.0857644	-0.098146	-0.111576	-0.108972	-0.149778	-0.0995238	-0.0964023	-0.0516296
43	-0.182376	-0.169047	-0.0985242	-0.0730862	-0.128032	-0.0943437	-0.108256	-0.110678	-0.0830663	-0.0938312	-0.139106	-0.117062	-0.107214	-0.154141	-0.0932186	-0.119438	-0.0596781
44	-0.199655	-0.158473	-0.105167	-0.0768416	-0.123211	-0.0952686	-0.135531	-0.116883	-0.0796854	-0.089396	-0.153117	-0.111601	-0.091881	-0.167352	-0.107328	-0.139087	-0.0521402
45	-0.206807	-0.182089	-0.125475	-0.0788915	-0.152171	-0.108894	-0.141139	-0.111136	-0.0968885	-0.0922892	-0.163624	-0.140219	-0.103684	-0.168128	-0.0842886	-0.134343	-0.0647075
46	-0.199683	-0.183433	-0.12234	-0.0775932	-0.139562	-0.115595	-0.161	-0.119574	-0.121651	-0.0967464	-0.169893	-0.14646	-0.0837609	-0.182736	-0.100866	-0.126323	-0.0760446
47	-0.237016	-0.18965	-0.118343	-0.0849397	-0.149474	-0.132627	-0.174905	-0.113	-0.119891	-0.116934	-0.191323	-0.14778	-0.0918406	-0.184625	-0.125285	-0.133412	-0.0808637
48	-0.243923	-0.199779	-0.10742	-0.0970257	-0.170548	-0.130716	-0.188534	-0.119908	-0.121846	-0.103146	-0.170943	-0.155945	-0.0789073	-0.185046	-0.11373	-0.145861	-0.0789465
49	-0.220501	-0.21551	-0.121764	-0.0798138	-0.203856	-0.133655	-0.188523	-0.126179	-0.137855	-0.105686	-0.171377	-0.159698	-0.0721584	-0.19719	-0.140568	-0.165286	-0.0874106
50	-0.211464	-0.218576	-0.110183	-0.0896798	-0.178388	-0.13872	-0.196315	-0.128788	-0.131364	-0.116379	-0.183443	-0.170712	-0.0673344	-0.206824	-0.149916	-0.167297	-0.0835098
51	-0.249569	-0.2172	-0.126325	-0.0959327	-0.201532	-0.154497	-0.226248	-0.121333	-0.146895	-0.129785	-0.2137	-0.170804	-0.0473066	-0.202006	-0.170547	-0.189766	-0.091504
52	-0.225257	-0.229738	-0.120184	-0.0569409	-0.212371	-0.16316	-0.223754	-0.13776	-0.145765	-0.143784	-0.220342	-0.171135	-0.0548622	-0.202497	-0.173982	-0.183645	-0.0889906
53	-0.263437	-0.240337	-0.127261	-0.0604699	-0.207834	-0.165428	-0.242561	-0.116448	-0.132634	-0.160859	-0.20379	-0.175228	-0.0449466	-0.202796	-0.192021	-0.198078	-0.0948388
54	-0.278589	-0.240372	-0.12712	-0.0872215	-0.223697	-0.173238	-0.230269	-0.123808	-0.139077	-0.185436	-0.193228	-0.177501	-0.0422518	-0.203014	-0.184491	-0.209317	-0.091423
55	-0.272719	-0.24025	-0.125479	-0.100429	-0.24467	-0.181635	-0.231146	-0.111404	-0.149331	-0.186391	-0.207031	-0.170587	-0.0211904	-0.209297	-0.196867	-0.217787	-0.0942397
56	-0.269076	-0.242969	-0.145532	-0.096836	-0.242241	-0.176006	-0.24542	-0.123963	-0.151921	-0.212012	-0.195332	-0.174831	-0.029753	-0.196934	-0.189121	-0.222359	-0.0919609
57	-0.2811	-0.235877	-0.153227	-0.1127	-0.268264	-0.180978	-0.234831	-0.143193	-0.14891	-0.195421	-0.20368	-0.165917	-0.035891	-0.199594	-0.2009	-0.219091	-0.0956871
58	-0.300775	-0.232811	-0.149734	-0.110389	-0.271423	-0.192782	-0.257621	-0.129485	-0.157526	-0.220383	-0.18497	-0.142191	-0.038416	-0.196823	-0.179202	-0.230048	-0.0810087
59	-0.314506	-0.229562	-0.163227	-0.104867	-0.274609	-0.192511	-0.262626	-0.135144	-0.146196	-0.216805	-0.177178	-0.156531	-0.0343391	-0.201444	-0.186409	-0.223095	-0.0821002
60	-0.291867	-0.235215	-0.161606	-0.113689	-0.260332	-0.184342	-0.271992	-0.154589	-0.143744	-0.210184	-0.177707	-0.157718	-0.0265989	-0.205956	-0.188679	-0.222773	-0.0859431
61	-0.304506	-0.224774	-0.152836	-0.11277	-0.260651	-0.191798	-0.274189	-0.143953	-0.156795	-0.232907	-0.169964	-0.1606	-0.0214252	-0.208224	-0.194827	-0.236757	-0.094017
62	-0.312179	-0.23609	-0.13956	-0.116622	-0.272166	-0.194953	-0.278009	-0.133445	-0.145804	-0.21163	-0.161263	-0.182213	-0.00645786	-0.200403	-0.18039	-0.227812	-0.0879232
63	-0.32091	-0.238295	-0.1384	-0.114718	-0.253892	-0.176978	-0.263054	-0.138415	-0.139475	-0.228896	-0.172712	-0.173936	-0.0137396	-0.220823	-0.184874	-0.230864	-0.102857
64	-0.295823	-0.251469	-0.131667	-0.119477	-0.256553	-0.190211	-0.267711	-0.128467	-0.153302	-0.225082	-0.169113	-0.168152	0.00389306	-0.207137	-0.204478	-0.23964	-0.0867014
65	-0.28875	-0.254791	-0.121638	-0.13027	-0.248033	-0.195934	-0.283857	-0.126443	-0.112961	-0.233481	-0.166972	-0.179753	-0.00340645	-0.211018	-0.21025	-0.243167	-0.0924293
66	-0.286272	-0.246419	-0.10929	-0.136614	-0.240191	-0.200102	-0.285696	-0.123229	-0.0808913	-0.230449	-0.161796	-0.183761	-0.0168705	-0.212838	-0.196411	-0.232053	-0.079844
67	-0.292038	-0.254066	-0.093745	-0.142598	-0.252594	-0.195577	-0.272332	-0.123204	-0.107436	-0.231392	-0.150899	-0.173416	-0.0232756	-0.205471	-0.192318	-0.233927	-0.0626249
68	-0.30897	-0.250799	-0.114159	-0.135429	-0.265357	-0.206997	-0.271276	-0.118058	-0.130505	-0.225582	-0.156813	-0.163478	-0.039668	-0.214544	-0.190439	-0.240334	-0.0674374
69	-0.318893	-0.257806	-0.104085	-0.150711	-0.267095	-0.208661	-0.258681	-0.12639	-0.138732	-0.210348	-0.161702	-0.153681	-0.0524323	-0.208303	-0.196384	-0.237413	-0.0689346
70	-0.319627	-0.246524	-0.103972	-0.148898	-0.284306	-0.208655	-0.263362	-0.130463	-0.115814	-0.221628	-0.132916	-0.118455	-0.0652567	-0.198867	-0.19732	-0.223747	-0.0580982
71	-0.310332	-0.242671	-0.0814658	-0.139082	-0.272183	-0.217442	-0.261776	-0.117367	-0.128575	-0.206189	-0.160046	-0.151973	-0.0902347	-0.204629	-0.196593	-0.219036	-0.0349406
72	-0.317938	-0.234426	-0.0952366	-0.151547	-0.282068	-0.191895	-0.254669	-0.138926	-0.112555	-0.214518	-0.149521	-0.135623	-0.111254	-0.188162	-0.191801	-0.221992	-0.0474237
73	-0.309806	-0.231325	-0.104339	-0.121787	-0.267112	-0.214	-0.265238	-0.127299	-0.105637	-0.214112	-0.142688	-0.102941	-0.133537	-0.201275	-0.178536	-0.227818	-0.0707145
74	-0.315683	-0.247265	-0.105146	-0.108549	-0.255688	-0.218791	-0.263586	-0.148316	-0.11767	-0.213593	-0.148132	-0.113678	-0.144135	-0.205125	-0.182056	-0.215059	-0.0764951
75	-0.312061	-0.244895	-0.106199	-0.10213	-0.278445	-0.208725	-0.275949	-0.144067	-0.106241	-0.211299	-0.171195	-0.157559	-0.156907	-0.209837	-0.179632	-0.233146	-0.0832339
76	-0.26439	-0.251034	-0.114074	-0.115761	-0.26635	-0.197357	-0.280261	-0.15199	-0.110461	-0.197842	-0.163769	-0.148344	-0.194422	-0.196759	-0.192512	-0.223112	-0.0823705
77	-0.331899	-0.259607	-0.108984	-0.116547	-0.252572	-0.221473	-0.280908	-0.170962	-0.116854	-0.202124	-0.165527	-0.146454	-0.18329	-0.196447	-0.16671	-0.232122	-0.094119
78	-0.31744	-0.260256	-0.114514	-0.116344	-0.26022	-0.226771	-0.276621	-0.16555	-0.132317	-0.187564	-0.152729	-0.131783	-0.192198	-0.181633	-0.169264	-0.235845	-0.105618
79	-0.3406	-0.269985	-0.136997	-0.138642	-0.245752	-0.205872	-0.294201	-0.158907	-0.131333	-0.181958	-0.144711	-0.125409	-0.208006	-0.198008	-0.195489	-0.219261	-0.111643
80	-0.349844	-0.263533	-0.138482	-0.126204	-0.255375	-0.190125	-0.273483	-0.159955	-0.131816	-0.16865	-0.133749	-0.133007	-0.189812	-0.199358	-0.16457	-0.222704	-0.100398
81	-0.320072	-0.259971	-0.129018	-0.132221	-0.254454	-0.197361	-0.263338	-0.150519	-0.132868	-0.16762	-0.123977	-0.100136	-0.199893	-0.181578	-0.157601	-0.223809	-0.0919411
82	-0.352675	-0.257156	-0.123988	-0.116039	-0.237725	-0.194027	-0.251885	-0.166448	-0.129532	-0.1517	-0.134055	-0.115284	-0.201058	-0.187815	-0.165087	-0.216978	-0.11859
83	-0.347046	-0.276584	-0.124978	-0.14052	-0.230243	-0.185573	-0.231791	-0.148548	-0.112851	-0.164096	-0.12833	-0.10732	-0.202766	-0.184922	-0.144983	-0.219368	-0.126985
84	-0.356851	-0.258202	-0.124626	-0.129974	-0.231396	-0.174809	-0.243356	-0.161244	-0.105433	-0.160008	-0.134715	-0.107147	-0.224364	-0.171954	-0.150488	-0.220749	-0.116791
85	-0.354716	-0.251663	-0.127834	-0.145273	-0.21969	-0.178705	-0.23946	-0.170988	-0.104922	-0.167905	-0.108237	-0.116359	-0.207652	-0.18536	-0.149373	-0.237337	-0.115937
86	-0.321467	-0.247071	-0.124251	-0.134473	-0.23339	-0.180414	-0.244468	-0.172526	-0.115941	-0.163545	-0.10333	-0.116988	-0.20194	-0.181494	-0.150984	-0.216823	-0.109762
87	-0.335028	-0.251266	-0.13927	-0.110837	-0.23992	-0.164086	-0.243609	-0.164201	-0.106972	-0.17878	-0.0924067	-0.123882	-0.208715	-0.175615	-0.143304	-0.224647	-0.0963637
88	-0.340955	-0.249725	-0.13482	-0.141735	-0.23191	-0.169788	-0.23368	-0.162104	-0.103817	-0.169969	-0.102864	-0.115304	-0.208325	-0.167285	-0.158983	-0.207886	-0.106349
89	-0.318913	-0.250292	-0.128613	-0.125014	-0.231932	-0.147215	-0.243548	-0.146183	-0.10124	-0.163331	-0.104454	-0.110022	-0.206451	-0.174214	-0.164689	-0.215135	-0.109854
90	-0.354733	-0.24626	-0.126843	-0.127998	-0.229288	-0.156589	-0.221385	-0.146717	-0.0917969	-0.165169	-0.112327	-0.111382	-0.204485	-0.170993	-0.155603	-0.21493	-0.103021
91	-0.319006	-0.228894	-0.124336	-0.146802	-0.230158	-0.154875	-0.233191	-0.146804	-0.0988806	-0.155216	-0.107292	-0.109182	-0.217621	-0.176376	-0.128909	-0.216345	-0.0940802
92	-0.321699	-0.243977	-0.113116	-0.139617	-0.23355	-0.15357	-0.220705	-0.135202	-0.0902866	-0.156481	-0.105986	-0.103441	-0.2034	-0.187329	-0.11965	-0.20475	-0.107302
93	-0.314369	-0.242717	-0.105415	-0.150865	-0.2439	-0.152298	-0.238505	-0.12936	-0.0931776	-0.160919	-0.10111	-0.107995	-0.205402	-0.191371	-0.133803	-0.211272	-0.10177
94	-0.215919	-0.234035	-0.118199	-0.151693	-0.236279	-0.132881	-0.214761	-0.136481	-0.0965068	-0.142168	-0.102541	-0.103084	-0.186764	-0.188622	-0.149509	-0.200723	-0.0996989
95	-0.16185	-0.238323	-0.0977167	-0.145814	-0.227913	-0.138242	-0.223012	-0.116476	-0.0816147	-0.131793	-0.104613	-0.102065	-0.198288	-0.172667	-0.118103	-0.206142	-0.0952954
96	-0.213063	-0.216138	-0.0968295	-0.14208	-0.229755	-0.13523	-0.220771	-0.132264	-0.0674192	-0.126842	-0.0933472	-0.0822352	-0.194445	-0.182883	-0.118383	-0.21405	-0.112804
97	-0.247069	-0.199497	-0.0934967	-0.148266	-0.24032	-0.143142	-0.209258	-0.119429	-0.054378	-0.13231	-0.0919478	-0.0848668	-0.192159	-0.178768	-0.112373	-0.220312	-0.093795
98	-0.320742	-0.191759	-0.0842092	-0.144862	-0.2399	-0.138862	-0.212746	-0.132025	-0.0426687	-0.124073	-0.0948198	-0.0882033	-0.196428	-0.16505	-0.111785	-0.207989	-0.0886171
99	-0.328188	-0.186893	-0.0960368	-0.122629	-0.241733	-0.140125	-0.220751	-0.140549	-0.053034	-0.138395	-0.103343	-0.0796066	-0.171251	-0.154357	-0.111683	-0.200062	-0.0678477
100	-0.343291	-0.181524	-0.0983938	-0.126421	-0.245187	-0.145437	-0.211465	-0.150736	-0.0442295	-0.127701	-0.100255	-0.0829067	-0.183453	-0.173393	-0.123926	-0.203334	-0.063918

[truncated: 1 more sheets: HB11]
