# Supplementary material for: Multisite imaging of neural activity using a genetically encoded calcium sensor in the honey bee
Source: PLoS Biol. 2023 Jan 31;21(1):e3001984. doi: 10.1371/journal.pbio.3001984 (PMC9917304; doi:10.1371/journal.pbio.3001984)
Supplement: S6 Data — Data underlying Fig 4B. (XLSX) [file pbio.3001984.s014.xlsx]

## Sheet: HB1
frames	16ol	17ol	18ol	19ol	26ol	26one	27ol	27one	28ol	28one	29ol	29one	6al	7al	8al	9al	air
1	0.00814587	0.0101945	0.00642866	0.00697175	0.00921041	0.00402857	0.00716393	0.00452202	0.000849965	0.0154036	0.0051074	-5.2395e-05	0.00985334	0.00916294	0.0061618	0.00787207	0.00380457
2	0.0100595	0.00973657	0.00414477	0.00762518	0.00513724	0.00490487	0.00221365	0.00792621	0.00335735	0.0107105	0.00333382	0.00492843	0.00523029	0.00624735	0.00305298	0.00641646	0.00538636
3	0.00785813	0.0076337	-0.000181055	0.00392315	0.00516722	0.00464555	-0.00128831	0.00239589	0.00344166	0.0111136	0.0010798	0.00375379	0.00015199	0.00544073	0.00246729	0.00752853	0.00402767
4	0.00745629	0.00464294	0.00179875	0.00110797	0.00673079	0.00406762	0.000880325	-3.4145e-05	0.00602143	0.0100136	0.00196546	0.00340732	0.00547284	0.00457319	0.00291811	0.00437493	0.00558852
5	0.00395179	0.00648559	0.00200204	0.00164832	0.00765197	0.0068793	0.00073776	0.00334027	0.00799901	0.0048636	-0.000283963	0.00151501	0.00505571	0.00429398	0.00205187	0.00478737	0.00168281
6	0.00538255	0.00569437	0.00302215	0.00292967	0.00541797	0.00200487	0.000378744	0.00323103	0.0041397	0.00261202	0.00353398	-0.00139338	0.00441161	0.00349044	0.00387886	0.00229043	0.00253971
7	0.00338691	0.00170631	0.00315508	0.000909524	0.00473232	0.00275428	-0.000203997	-0.000752274	0.00375437	0.00373869	0.00442697	0.000695678	0.00547455	0.00170543	0.00216034	0.00126835	0.00201571
8	0.000915469	0.00220328	0.00216323	0.00201234	0.00313985	0.00120255	0.00257222	-0.00101801	0.00248862	-0.00123773	0.000265902	0.00049969	0.00290665	0.00462086	-0.000828105	0.00162746	0.00019157
9	0.00269668	-2.877e-05	0.000816161	0.00086699	-0.00122279	-0.00438175	-0.00084328	-0.000694757	0.00193899	-0.000572655	0.00200142	0.00109222	-0.000556445	0.00153929	0.00088353	0.00034942	0.00105024
10	-0.0024378	0.00196513	0.000260258	0.000392145	0.000381135	0.00110992	0.00179974	0.00194493	0.00132136	0.00174214	0.00228788	-0.00111456	-0.000575626	-0.00048564	0.000716156	-0.00135052	-0.00284052
11	0.000935616	-0.00059053	8.8155e-05	-0.00218743	0.000800168	0.00217664	-0.00107734	0.000448155	-0.00380794	-0.000240828	-0.00113946	-3.817e-05	-0.000383402	-0.00228421	-0.000617381	0.000461446	0.00186843
12	0.00292158	0.00127214	0.0030292	-0.00039513	-0.00055515	0.000464916	0.00151294	-0.00339109	-0.00169267	-0.000779325	-0.00362953	-0.00148007	-0.000456699	-0.00119092	0.00165019	-0.00014209	-0.00231536
13	0.00220594	0.000636904	0.00314068	0.00021069	-0.00089258	-0.00210507	-0.00233622	-0.00203456	-0.00111603	0.000335405	-0.00173913	0.00116807	0.000849086	-0.00296532	0.00289033	-1.237e-05	0.000491598
14	0.00140881	0.000145776	0.00091687	0.00049335	0.00519934	-0.00074673	-0.00149924	0.000450125	-0.00456641	-0.00253264	-0.00207091	0.000185982	-0.001403	-0.00424871	0.00286766	0.00267321	2.1585e-06
15	0.00279007	8.632e-06	-0.00167667	-0.00087497	0.00139998	-0.000656692	-0.00167703	-0.00156084	-0.00049048	-0.00424875	-0.00704428	-2.63605e-05	0.003173	-0.00607348	0.000316835	-0.00147206	-0.00223511
16	0.00477665	0.00191209	-0.00137175	0.000521739	0.0057416	0.00100252	-0.00169262	0.00148022	7.1055e-05	-0.00461806	-0.00471217	-0.000612042	0.00186676	-0.00858224	0.0023124	-0.00413674	0.000755075
17	0.0103792	0.00863712	0.00775951	0.00896524	0.0125145	0.00818677	0.00539161	0.00643042	0.00618087	0.00781527	0.0062322	0.00547266	0.0129492	0.00531547	0.0114768	0.00618937	0.000135779
18	0.0192054	0.0143339	0.0164045	0.0124026	0.0189781	0.0183434	0.013347	0.0164682	0.0137758	0.0199851	0.0134674	0.0138082	0.0188808	0.0114055	0.0176947	0.00879278	0.00406101
19	0.029544	0.0207791	0.0221214	0.0187798	0.0224334	0.0252637	0.0172679	0.0256464	0.0217174	0.0247308	0.0198103	0.0160841	0.0284003	0.0168254	0.0227574	0.0137862	0.00530436
20	0.0331213	0.0242512	0.0270585	0.0245659	0.0280235	0.0283398	0.0222667	0.0299458	0.0239078	0.0347317	0.022685	0.0216923	0.0334858	0.0180956	0.0274452	0.015821	0.0026649
21	0.0338905	0.031072	0.026791	0.0292981	0.0261264	0.0345543	0.0249146	0.0287661	0.0222493	0.0337273	0.0285342	0.021332	0.0376716	0.0236782	0.0279513	0.0190331	0.00150001
22	0.0354414	0.0313289	0.0266292	0.0260634	0.0307439	0.0365068	0.0280269	0.0275003	0.0264409	0.0372914	0.0268598	0.0259725	0.0387839	0.02461	0.0320915	0.0194059	0.00260705
23	0.0364431	0.0269964	0.0262368	0.0304902	0.0254105	0.0363897	0.0271674	0.0309349	0.0274148	0.0425739	0.0281134	0.0275417	0.0409909	0.0289222	0.0333364	0.0203304	-0.000122382
24	0.0362763	0.0272184	0.0260781	0.0309142	0.0268101	0.0378153	0.0241914	0.0290592	0.0261332	0.0432691	0.0300182	0.0245494	0.0401249	0.0296336	0.0349469	0.0201933	0.00133353
25	0.0308124	0.0256747	0.0248808	0.0325787	0.0235457	0.0346888	0.0229391	0.02388	0.0259122	0.0409339	0.0279066	0.0238012	0.0368139	0.0253369	0.0301392	0.0214582	0.00328382
26	0.0252697	0.0247681	0.0208758	0.0273474	0.0195371	0.0292335	0.0208244	0.0207746	0.0205572	0.0337505	0.0232966	0.0183805	0.034369	0.0248534	0.0248251	0.0179727	0.0041573
27	0.0283616	0.0139568	0.0156158	0.0237564	0.0172115	0.0200916	0.016489	0.016953	0.0176094	0.0306493	0.0227757	0.0157239	0.0301322	0.0202153	0.0261838	0.01246	0.00721898
28	0.0240334	0.0166939	0.0147421	0.0211921	0.0101201	0.0182538	0.0107703	0.0135519	0.0105288	0.0263649	0.0156811	0.0124801	0.0234753	0.0182461	0.020282	0.0146068	0.00197272
29	0.0205808	0.0112184	0.0120591	0.0185684	0.0103043	0.0128915	0.00571143	0.0100508	0.00977381	0.0216585	0.0145596	0.0082644	0.0206865	0.00982786	0.0134332	0.0117377	-0.00157361
30	0.0126814	0.00770784	0.0076288	0.0178688	0.00744001	0.0109709	0.000807101	0.00344686	0.00824713	0.0151149	0.00896281	0.00614679	0.0140286	0.00839029	0.0090906	0.0055213	0.00335193
31	0.0092398	0.00125343	0.0021055	0.0157973	0.00446284	0.00589322	-0.00244453	0.000994457	0.00262381	0.0105701	0.00364585	0.00410637	0.00753295	0.00701375	0.00446244	0.00871869	-0.000374275
32	0.00724649	-0.00150529	0.00012207	0.0120615	0.000568135	0.00177801	-0.00486704	0.000969568	-0.00373312	0.00664463	-0.00261192	-0.00596378	0.00453019	0.000203265	-0.000368438	0.00366879	0.000774185
33	0.00338374	-0.00200661	-0.00391882	0.00653033	-0.00292092	-0.00314538	-0.00650715	-0.00334739	-0.00515556	0.00045687	-0.00775294	-0.0126399	-0.00245551	-0.00193348	-0.00281751	0.00239111	0.00252451
34	0.00488954	-0.00694387	-0.00935464	0.00893082	-0.00503155	-0.00792751	-0.0121258	-0.00914519	-0.00729994	-0.000191575	-0.0101421	-0.0146234	-0.00405403	-0.00547238	-0.0094422	-0.000995363	-0.00123428
35	-0.00117784	-0.0109031	-0.0110759	0.00112995	-0.00808646	-0.00815759	-0.0140563	-0.0133563	-0.0121674	-0.00633229	-0.0139076	-0.0140577	-0.00957209	-0.00777616	-0.0124253	-0.00626287	-0.00309967
36	-0.00644689	-0.0148219	-0.0140508	0.00257715	-0.0102171	-0.0129138	-0.0195183	-0.0201622	-0.0126534	-0.0127984	-0.0182297	-0.0138476	-0.0131491	-0.0138108	-0.0160703	-0.00831599	-0.00639317
37	-0.00820782	-0.0179708	-0.0159602	-0.00427843	-0.0136477	-0.0158619	-0.0220011	-0.0223653	-0.0176919	-0.0159721	-0.0255765	-0.0177932	-0.0169956	-0.0138601	-0.0190372	-0.0129215	-0.00402163
38	-0.00920295	-0.0209596	-0.0176727	-0.00508996	-0.0181476	-0.0216155	-0.0282641	-0.0238551	-0.0180905	-0.018118	-0.0247407	-0.0189875	-0.0233048	-0.0179686	-0.0208449	-0.0143745	0.00205641
39	-0.0131482	-0.0234328	-0.0207466	-0.00713389	-0.016733	-0.0265986	-0.0287134	-0.0275138	-0.0212711	-0.0214295	-0.0266284	-0.0215248	-0.0253211	-0.0201774	-0.024335	-0.0111352	0.000941175
40	-0.0165502	-0.0289623	-0.0221566	-0.00801432	-0.0194611	-0.028223	-0.0332548	-0.027024	-0.0234849	-0.0235768	-0.0317317	-0.0243575	-0.0313042	-0.0235691	-0.0255605	-0.0127124	0.00302148
41	-0.0164393	-0.0242137	-0.0263649	-0.0110097	-0.0219207	-0.0276129	-0.0336192	-0.029794	-0.0272701	-0.0260807	-0.0327098	-0.0265016	-0.0307163	-0.024717	-0.0254188	-0.0137721	-0.00133592
42	-0.0237969	-0.0285686	-0.0256986	-0.0109225	-0.0256162	-0.0343141	-0.0386077	-0.0306776	-0.0298659	-0.0297844	-0.0353346	-0.0295594	-0.0337054	-0.0287988	-0.0333128	-0.0149998	0.00150989
43	-0.021047	-0.0336417	-0.0270861	-0.0156932	-0.0264703	-0.0334146	-0.0385242	-0.0311381	-0.033826	-0.0331408	-0.036153	-0.0284987	-0.037645	-0.0314847	-0.0321418	-0.0194014	0.00202947
44	-0.0227361	-0.0307543	-0.0268464	-0.0198649	-0.0276219	-0.03486	-0.0371221	-0.031939	-0.0285896	-0.0360307	-0.0355695	-0.0333556	-0.0390178	-0.0332032	-0.0329799	-0.0186151	0.00102851
45	-0.0274052	-0.0354237	-0.0340889	-0.0220851	-0.0273448	-0.0384371	-0.0393978	-0.032615	-0.0312878	-0.0376242	-0.0408758	-0.0390638	-0.0427302	-0.0339214	-0.0335973	-0.0227784	0.00158829
46	-0.0266666	-0.0368022	-0.0345625	-0.0227509	-0.0293204	-0.0411927	-0.0409525	-0.0379451	-0.0302021	-0.0386893	-0.0440517	-0.0379556	-0.040623	-0.0342675	-0.0370945	-0.0227577	0.00136673
47	-0.0306215	-0.0391089	-0.0330279	-0.02372	-0.0299228	-0.04282	-0.0403073	-0.0391534	-0.03095	-0.0401765	-0.0449607	-0.0382518	-0.0408589	-0.0385576	-0.0416511	-0.0252763	0.0015749
48	-0.0272078	-0.0388838	-0.0346279	-0.0177045	-0.0281759	-0.0445751	-0.0408443	-0.0406212	-0.0328628	-0.0400548	-0.0429759	-0.0354217	-0.0395645	-0.0395607	-0.0394801	-0.0243937	0.0033957
49	-0.0275278	-0.0402107	-0.0339941	-0.0219447	-0.0283179	-0.0456712	-0.0460955	-0.0416743	-0.0336063	-0.0401671	-0.0435024	-0.0407765	-0.0430931	-0.0417972	-0.0409439	-0.0264006	-0.000379225
50	-0.026012	-0.0395682	-0.0351942	-0.0202463	-0.0311295	-0.0473739	-0.0429438	-0.0411239	-0.0348289	-0.0411764	-0.0414393	-0.0437103	-0.0430374	-0.0406457	-0.0394636	-0.0255409	-0.00232767
51	-0.0309816	-0.0397538	-0.0360755	-0.0208631	-0.0305142	-0.045811	-0.0433489	-0.0423685	-0.0352864	-0.0423617	-0.0411274	-0.0443805	-0.0453624	-0.0436674	-0.0434332	-0.0301393	0.00106631
52	-0.0295982	-0.0418797	-0.0346529	-0.0251104	-0.0312785	-0.0449901	-0.0429216	-0.0427344	-0.0363412	-0.040296	-0.0446011	-0.0451955	-0.04685	-0.0423489	-0.0416714	-0.0275162	-0.00099672
53	-0.0282014	-0.0416898	-0.0373124	-0.0247445	-0.0323744	-0.0477235	-0.0411702	-0.0424923	-0.0371336	-0.0424465	-0.0444879	-0.0426279	-0.0461769	-0.0424285	-0.0464924	-0.0293293	0.00087708
54	-0.0287476	-0.0457204	-0.0389465	-0.0227709	-0.031648	-0.0475598	-0.0438387	-0.0445817	-0.0399875	-0.0447967	-0.047711	-0.041688	-0.0429655	-0.0442106	-0.0477228	-0.0280654	0.00224819
55	-0.0284464	-0.041707	-0.0373833	-0.0263269	-0.0351684	-0.0499378	-0.0430087	-0.0466082	-0.0360781	-0.0423949	-0.0464311	-0.0419836	-0.0432422	-0.0430192	-0.0489484	-0.0314063	-0.000345785
56	-0.0286431	-0.0409747	-0.0383322	-0.0246228	-0.0366266	-0.0450808	-0.0417486	-0.0468093	-0.0361734	-0.0428117	-0.0465362	-0.0438761	-0.0448716	-0.044154	-0.0464183	-0.0283079	0.00190142
57	-0.0304738	-0.0418956	-0.0399473	-0.0237934	-0.0384883	-0.0462207	-0.0433078	-0.0421483	-0.0369683	-0.0426086	-0.0450841	-0.0445303	-0.0420283	-0.0445682	-0.0459062	-0.0293312	0.00157285
58	-0.0293161	-0.0402433	-0.0383999	-0.0238166	-0.0338272	-0.0457194	-0.0436394	-0.0433916	-0.039255	-0.0421119	-0.0444748	-0.0432374	-0.0415781	-0.0455467	-0.046045	-0.0285295	-0.000867135
59	-0.0294588	-0.0403344	-0.040393	-0.0253302	-0.0333756	-0.0442427	-0.0406835	-0.0428285	-0.0386545	-0.0426278	-0.0443197	-0.0429702	-0.0434336	-0.0440139	-0.0449255	-0.0294616	0.00019715
60	-0.0273885	-0.040447	-0.039397	-0.0249566	-0.0336872	-0.046464	-0.04249	-0.0447477	-0.037129	-0.0407751	-0.0451107	-0.0426452	-0.039519	-0.0444996	-0.041169	-0.0280593	-0.00349834
61	-0.0275863	-0.0384102	-0.0393984	-0.0255539	-0.0350807	-0.0455091	-0.0414558	-0.0433284	-0.0361064	-0.0427594	-0.0439906	-0.0442894	-0.0407868	-0.0451914	-0.0436604	-0.0295696	-0.00067489
62	-0.0248372	-0.0389038	-0.0374392	-0.0232184	-0.0384496	-0.0473611	-0.0421357	-0.0402121	-0.0399267	-0.0410247	-0.0475076	-0.0457589	-0.0410821	-0.0432135	-0.0417539	-0.0276388	0.00142206
63	-0.0282541	-0.0376375	-0.0358296	-0.0249487	-0.0327242	-0.0447791	-0.0432553	-0.0428042	-0.0360304	-0.0361147	-0.0449153	-0.0410978	-0.0400628	-0.0428103	-0.03917	-0.0265471	-0.00212667
64	-0.0282987	-0.0374495	-0.0367111	-0.0231932	-0.0309158	-0.046819	-0.0413096	-0.0421877	-0.0365704	-0.0372943	-0.0441017	-0.0414258	-0.0388591	-0.0431473	-0.0406656	-0.0280551	0.00154037
65	-0.0266051	-0.0395754	-0.0353318	-0.0205478	-0.0333065	-0.0441126	-0.0362098	-0.0418575	-0.0361828	-0.0385983	-0.0443068	-0.0433749	-0.0360938	-0.0437012	-0.0391454	-0.024099	-0.00232692
66	-0.0235848	-0.0369063	-0.0357196	-0.0240744	-0.0317648	-0.0422462	-0.0354857	-0.0424872	-0.0364206	-0.0380283	-0.0479905	-0.0424982	-0.0358429	-0.0441373	-0.0388445	-0.0259815	0.000909849
67	-0.0221193	-0.0377298	-0.0375766	-0.0194066	-0.0276957	-0.0447069	-0.0354713	-0.0429014	-0.0345348	-0.0354923	-0.0446106	-0.0394585	-0.0363489	-0.0427512	-0.0386483	-0.02539	0.00121272
68	-0.0224	-0.0357128	-0.0352628	-0.0203099	-0.031133	-0.0432812	-0.0338283	-0.0409889	-0.0345199	-0.034056	-0.042481	-0.0399855	-0.0367954	-0.0445878	-0.0364124	-0.0261317	-0.00125506
69	-0.018571	-0.0344958	-0.0339002	-0.0208587	-0.0308003	-0.0391503	-0.0336489	-0.0417451	-0.0311495	-0.0353144	-0.0414358	-0.037962	-0.0368544	-0.0397103	-0.0353899	-0.0262703	-0.00203109
70	-0.0200503	-0.0299126	-0.031618	-0.0200058	-0.026532	-0.0401167	-0.0317137	-0.0436538	-0.0314306	-0.0347599	-0.0404812	-0.0398645	-0.0335779	-0.0428685	-0.0333943	-0.0239309	-0.00128601
71	-0.0195428	-0.0314887	-0.0335546	-0.0226549	-0.0310266	-0.0384898	-0.0318188	-0.0415729	-0.0366318	-0.033934	-0.0399531	-0.0394477	-0.0317122	-0.0421466	-0.0343933	-0.024775	-0.0013407
72	-0.0191997	-0.0306918	-0.0311564	-0.0205365	-0.02922	-0.0359899	-0.0299716	-0.0390648	-0.0302973	-0.0340782	-0.0368852	-0.038891	-0.0301351	-0.0371442	-0.0321417	-0.0206807	0.00126559
73	-0.0177265	-0.0299259	-0.0277232	-0.0210858	-0.0278735	-0.0397997	-0.0313478	-0.0371442	-0.0301099	-0.0306932	-0.0364557	-0.0389832	-0.0297506	-0.0367396	-0.0318798	-0.0188322	0.00130038
74	-0.017178	-0.0268139	-0.0281571	-0.0201809	-0.0263328	-0.0373347	-0.0297236	-0.0353743	-0.0290369	-0.0304791	-0.0342044	-0.0365169	-0.0278049	-0.0364938	-0.0296201	-0.0190139	0.00208194
75	-0.0181301	-0.0282695	-0.0274056	-0.0186953	-0.0254509	-0.0324214	-0.026715	-0.0366995	-0.0287539	-0.027307	-0.0329154	-0.0379224	-0.0288869	-0.0372482	-0.0263343	-0.0206969	9.8055e-05
76	-0.0165956	-0.0272421	-0.0274241	-0.0197647	-0.0268195	-0.036152	-0.0283985	-0.0350036	-0.0283607	-0.0255247	-0.0307273	-0.0375212	-0.0271167	-0.0320479	-0.0289562	-0.018021	0.00070265
77	-0.0155289	-0.0277398	-0.027822	-0.0169159	-0.0261068	-0.0353152	-0.0273801	-0.0343362	-0.0277109	-0.0268852	-0.0312734	-0.0338942	-0.0259145	-0.0318739	-0.0247088	-0.0203412	-0.000991085
78	-0.0138346	-0.0279644	-0.0247993	-0.0172163	-0.0230943	-0.0338819	-0.0276478	-0.0309637	-0.0255082	-0.025664	-0.0297961	-0.0343679	-0.021001	-0.032589	-0.0233365	-0.0194189	-0.00104655
79	-0.0133355	-0.0291137	-0.0250261	-0.0149213	-0.0242432	-0.0306668	-0.0244273	-0.0302777	-0.0235023	-0.02571	-0.0321359	-0.0345073	-0.0232495	-0.0298307	-0.024161	-0.019632	-0.00172757
80	-0.0114577	-0.0245618	-0.0234553	-0.0161064	-0.0221763	-0.0303927	-0.0230496	-0.035969	-0.0226674	-0.0237916	-0.0294691	-0.0344793	-0.0189603	-0.0319402	-0.0214993	-0.0154881	-0.00455852
81	-0.0116263	-0.0232713	-0.0224125	-0.0161036	-0.0200898	-0.0306912	-0.0229398	-0.03064	-0.0244198	-0.0231644	-0.0311684	-0.0344774	-0.0182068	-0.0304516	-0.0213616	-0.0173431	-0.00291501
82	-0.0125866	-0.0223175	-0.0230151	-0.012998	-0.0212968	-0.0310315	-0.0249067	-0.0327432	-0.0228112	-0.0223892	-0.0264899	-0.0326371	-0.0154256	-0.0281404	-0.020508	-0.0179552	-0.00291916
83	-0.00998019	-0.0196277	-0.0175554	-0.0118023	-0.021567	-0.0289286	-0.0189889	-0.0334911	-0.0207449	-0.01757	-0.026537	-0.0310716	-0.0165749	-0.0272139	-0.0192449	-0.0143208	0.00172658
84	-0.0122019	-0.0162094	-0.020625	-0.009367	-0.0203188	-0.0291078	-0.0222569	-0.0329566	-0.0185824	-0.0191545	-0.0310861	-0.0295154	-0.0134604	-0.0258247	-0.017999	-0.0128019	0.00020988
85	-0.0107288	-0.0163772	-0.0175257	-0.0102761	-0.0163241	-0.0275145	-0.0222468	-0.0303076	-0.0209561	-0.0199495	-0.0277888	-0.0285717	-0.0143896	-0.0211853	-0.0181948	-0.0124876	-0.000634015
86	-0.00820597	-0.0151857	-0.0152952	-0.00890402	-0.0192056	-0.0274698	-0.0200563	-0.0287032	-0.0196076	-0.0172864	-0.0290615	-0.0275111	-0.0126854	-0.0222154	-0.0203848	-0.0191661	0.00228744
87	-0.0100333	-0.0173656	-0.0169284	-0.00951314	-0.020038	-0.0281021	-0.0179966	-0.0265795	-0.015226	-0.0169514	-0.0252676	-0.0274194	-0.00756505	-0.0221998	-0.0162773	-0.0140971	0.000427415
88	-0.00743357	-0.01292	-0.0182993	-0.00690187	-0.021286	-0.0250819	-0.0213988	-0.0257538	-0.0194616	-0.0191795	-0.0244413	-0.0283691	-0.00915697	-0.0220332	-0.0158269	-0.0118644	0.00075288
89	-0.00733447	-0.0150841	-0.0142209	-0.00603663	-0.0232312	-0.0273745	-0.023519	-0.0233278	-0.0201616	-0.0168828	-0.0249846	-0.0302648	-0.00688803	-0.0204942	-0.0128036	-0.0143034	0.00094669
90	-0.0061547	-0.0160058	-0.0121956	-0.00646214	-0.0210403	-0.0233249	-0.0198233	-0.025036	-0.0168161	-0.013888	-0.0211933	-0.0292084	-0.00727519	-0.0198177	-0.0140216	-0.0121156	0.00065923
91	-0.00880968	-0.0147896	-0.0116732	-0.0064195	-0.0205632	-0.0219048	-0.0232228	-0.022379	-0.0162948	-0.0118862	-0.0231904	-0.0249152	-0.00944448	-0.0161734	-0.0116348	-0.0105585	0.00178541
92	-0.00778468	-0.0118131	-0.0123694	-0.00822359	-0.019524	-0.0227257	-0.0189073	-0.0227007	-0.012227	-0.0139261	-0.0225147	-0.023336	-0.00816	-0.0172467	-0.0104404	-0.013436	0.0058212
93	-0.00529996	-0.0121871	-0.0124418	-0.00273605	-0.0171372	-0.0253341	-0.0179698	-0.0204685	-0.0192334	-0.01044	-0.0208717	-0.0235985	-0.00761633	-0.0157931	-0.00914042	-0.0118086	0.00268639
94	-0.003288	-0.0105968	-0.00898857	-0.00184264	-0.0154848	-0.0245473	-0.0177968	-0.0201887	-0.0180696	-0.00956573	-0.0201224	-0.0225166	-0.00614242	-0.0148059	-0.00931272	-0.00889905	0.00201038
95	-0.00710715	-0.0147661	-0.0100461	-0.00623528	-0.0146391	-0.0208929	-0.019057	-0.0179034	-0.01879	-0.00913208	-0.0200712	-0.0230488	-0.00457845	-0.0134533	-0.00963142	-0.00978007	0.00423437
96	-0.00729552	-0.0157459	-0.00898445	-0.00404061	-0.01675	-0.0210624	-0.01826	-0.0186998	-0.0193866	-0.00970385	-0.0196295	-0.0229199	-0.00328315	-0.0122889	-0.0069378	-0.0110583	0.00517791
97	-0.00418528	-0.0116535	-0.00687897	-0.0036489	-0.0138027	-0.0232924	-0.0161232	-0.016053	-0.0135897	-0.0113866	-0.0171077	-0.0227395	-0.00427244	-0.0130049	-0.00915995	-0.0122327	0.00020504
98	-0.00326137	-0.00950922	-0.00824331	-0.0042018	-0.0142682	-0.0203833	-0.014391	-0.0201228	-0.0140876	-0.00696473	-0.0193987	-0.0247701	-0.00037	-0.00988026	-0.0094316	-0.0139615	0.00336608
99	-0.00267689	-0.010365	-0.00357945	-0.00042395	-0.0126242	-0.0178182	-0.0129964	-0.0194419	-0.0122229	-0.0110488	-0.0169048	-0.0233338	-0.00241038	-0.0110216	-0.00491721	-0.00780595	0.00280556
100	-0.00309562	-0.00799495	-0.0038881	-0.0002079	-0.0109597	-0.0176223	-0.016079	-0.0209788	-0.00926013	-0.0084932	-0.015272	-0.0228572	-0.00086101	-0.00915558	-0.00756736	-0.0123329	2.881e-05

## Sheet: HB2
frames	16ol	17ol	18ol	19ol	26ol	26one	27ol	27one	28ol	28one	29ol	29one	6al	7al	8al	9al	air
1	-0.00753146	0.0017708	-0.00031728	-0.00069352	0.00148757	-0.00680778	-0.00374951	-0.00472514	0.00115316	-0.00554416	0.00175071	-0.00496281	-0.00480432	-0.00397177	0.00011608	-0.00739882	-0.00536346
2	-0.00728067	0.00220974	-0.00409552	-0.00020953	-0.00350394	-0.00646037	-0.00127713	-0.00226033	0.00042369	-0.00265117	0.000893982	-0.00166434	-0.00612119	-0.00388594	-0.00378593	-0.00405564	-0.0007603
3	-0.00462284	0.00274181	-0.00160496	-0.000353288	-0.00395844	-0.00457276	0.000239505	-0.000638796	-0.00064299	-0.00313478	0.00393382	-0.00155358	-0.0040589	-0.00360818	0.00196455	-0.00199103	0.000236636
4	-0.00394877	9.24325e-05	-0.000875125	-0.000184092	-0.00160836	-0.00413083	-0.00308471	9.22e-06	-0.00235184	-0.00279696	0.000585229	-0.00122707	-0.00127033	0.00125714	-0.00215574	-0.00583294	-0.00230453
5	-0.00470943	0.00350169	0.00510808	0.00202523	-0.00169122	-0.0053423	-0.00063895	-0.00197169	0.00315864	-0.000954	0.00161581	0.000203895	-0.000264672	-0.0050208	-0.000734615	-0.00197689	-0.00172418
6	-0.00166987	0.00321984	0.000477337	0.00113203	-0.00234013	-0.00337785	-0.00159408	0.00349344	-7.8005e-05	-0.00311294	0.00466756	-0.0047113	-0.00215944	-0.00443351	-0.00326721	-0.00439526	-0.00175681
7	-0.000864045	0.00124625	-0.000578803	0.00214989	-0.00130272	8.336e-05	-0.00102828	-0.00160431	-0.000971036	0.00192264	-0.000432635	0.000482555	-0.00103995	0.000452595	-0.00118915	-0.00350137	-0.00170202
8	-0.00123993	0.00216521	-7.729e-05	0.00137518	0.00248158	-0.000315319	0.000512966	-0.00214382	0.000582135	-0.000424605	-0.00216378	0.000435505	0.00203851	-0.00016995	-0.00191817	0.000573545	-0.0001367
9	-0.00199037	-0.00215424	-0.0021723	0.00204155	-0.00162947	0.000911915	-0.00087254	-0.000925205	0.000168745	-0.00139082	0.000540712	-0.00160536	-0.000535	0.00130077	-0.00165119	-0.00122093	-0.0027412
10	-0.000758649	0.000325996	0.00149051	-0.000182226	0.00331928	3.3405e-05	-0.000386634	-0.000273429	-0.000650586	0.00153661	-0.00100522	0.00070149	-0.000494625	0.00115207	0.00237524	-0.000893053	0.0033931
11	0.00150363	0.00125826	0.00259663	0.000355409	-0.000555199	-0.000230925	0.0028831	0.0018068	-0.000411509	-0.00125179	-0.000744663	-3.849e-05	0.00126048	0.000557147	0.00107298	0.00154457	-0.000941997
12	-0.00211573	0.00256313	0.00273094	0.000100916	0.00131501	0.00232739	0.00141835	0.00357367	7.2165e-05	0.0013303	0.00037575	0.00282321	0.00634996	0.00196624	3.04035e-05	0.00159964	0.00256555
13	-0.00107523	-0.000381249	0.00138584	0.00118639	0.00530404	0.00255202	0.00082099	0.00335053	0.00023357	0.00438816	-0.00184921	-0.00343343	0.00310506	0.00105279	-0.00421016	0.00281139	-0.000270855
14	0.00165082	-0.000698644	0.00525107	-0.00159241	0.00202107	0.00415782	0.00299931	0.00793067	0.00248606	0.00206106	0.00101951	-0.00129787	-0.00022203	0.00121842	-0.00133194	0.00375299	-0.00170104
15	0.00211203	0.00138837	0.00080807	0.00273979	0.00127412	6.0065e-05	0.00209984	0.00584761	0.00236189	0.00389381	-0.00036337	-0.000579105	0.00387498	0.00188565	-0.00195757	0.00424047	0.00310274
16	0.0019991	0.00249109	0.00213825	-0.000171432	0.00284418	-0.000805247	0.0031811	0.00692277	0.00217518	0.00390599	-0.000363405	0.00360861	0.00478221	0.00396181	0.001932	0.00336234	-0.00259881
17	0.00763005	0.00068221	0.00450343	0.00777326	0.0067752	0.00435752	0.00402485	0.00766093	0.00693434	0.0105931	0.000830245	0.00311425	0.00792652	0.00571212	-2.2015e-05	0.00646805	0.000728449
18	0.00937828	0.00407737	0.00853347	0.00476051	0.0105445	0.00639044	0.0114599	0.00946783	0.0102016	0.0130398	0.00074879	0.00629962	0.0147174	0.00878907	0.00469821	0.0109313	0.00456494
19	0.011475	0.00929509	0.0110865	0.0106749	0.0123401	0.014763	0.0172891	0.0156063	0.0116508	0.0176381	0.00726198	0.00773981	0.0172768	0.0120271	0.00618052	0.0102146	0.00680562
20	0.0142798	0.0127477	0.0156917	0.0130895	0.0163159	0.0170139	0.0201761	0.0187081	0.0213108	0.0206135	0.00766788	0.0157583	0.0243187	0.0169337	0.0133899	0.0136268	0.00687721
21	0.021819	0.016722	0.0175641	0.0100089	0.0223476	0.0199245	0.0210898	0.0258997	0.0205618	0.0201361	0.0119009	0.0171146	0.0218682	0.0204047	0.0123511	0.0193274	0.00721873
22	0.0179849	0.019229	0.0205403	0.0126633	0.0243246	0.0204425	0.0263793	0.0259712	0.0253262	0.0240156	0.0152871	0.0177523	0.0262564	0.0219061	0.0183115	0.0201272	0.00980633
23	0.0192835	0.0194901	0.0198554	0.018312	0.0248877	0.022879	0.0277352	0.027389	0.0257537	0.0279416	0.0162889	0.0189535	0.0335187	0.0256828	0.0181034	0.02648	0.002827
24	0.0248042	0.0236096	0.0225761	0.0193291	0.0275536	0.0231948	0.0298445	0.0306842	0.0280774	0.0292806	0.01671	0.0226885	0.0298815	0.0233522	0.0196306	0.0276537	0.00484151
25	0.0257054	0.019496	0.0223938	0.02067	0.0285475	0.0285257	0.0350331	0.0355305	0.0307391	0.0294172	0.0183231	0.0228186	0.0322813	0.027205	0.0199698	0.0283143	0.00431548
26	0.0253148	0.0225163	0.0205019	0.0222002	0.0288148	0.0264852	0.0346251	0.0341147	0.0308532	0.031766	0.0172726	0.0246564	0.0309087	0.0274583	0.0227975	0.0268164	0.0057842
27	0.0240041	0.0234613	0.0215712	0.0221794	0.0263907	0.0247962	0.0340742	0.0351735	0.0309939	0.0333546	0.0177052	0.0241311	0.0315723	0.029397	0.0224465	0.0315451	0.00463905
28	0.0260146	0.0203096	0.0234468	0.0197078	0.0305295	0.0255595	0.0350829	0.030042	0.0346235	0.0319789	0.0172172	0.0303148	0.0326155	0.0290943	0.0220327	0.0296299	0.00432627
29	0.0262676	0.0235155	0.0217284	0.0216672	0.0303733	0.0264972	0.0332698	0.0338699	0.0322395	0.0328087	0.0207627	0.0263529	0.0344149	0.0278919	0.0211773	0.0294039	0.0046618
30	0.025965	0.0243632	0.0232383	0.0241888	0.0259146	0.0277691	0.0303582	0.0340031	0.0345018	0.0299047	0.0220256	0.0273995	0.0317261	0.0275163	0.0212001	0.0318519	0.00595001
31	0.0260896	0.019317	0.0225892	0.0246024	0.0284669	0.0215093	0.0320306	0.0328531	0.0358795	0.031258	0.0215295	0.0279374	0.0262298	0.0265601	0.0201222	0.0316032	0.00690549
32	0.022978	0.0233877	0.0231178	0.0218627	0.0275146	0.0265635	0.029891	0.0306858	0.0329828	0.0302858	0.0232353	0.0286785	0.0290361	0.0254122	0.0174244	0.0283459	0.00408407
33	0.023759	0.0213781	0.0206278	0.021958	0.0275272	0.0218981	0.0299468	0.0296158	0.0340639	0.030098	0.0209289	0.0232294	0.031864	0.0241516	0.0185663	0.0261016	0.00548539
34	0.02111	0.020539	0.0216932	0.0188712	0.0259609	0.0215629	0.0244893	0.0273671	0.0302496	0.026759	0.0180776	0.0239454	0.0254943	0.02322	0.0121001	0.0271181	0.00466947
35	0.0205612	0.0206881	0.0195689	0.0249596	0.0262891	0.0185457	0.025245	0.0284455	0.0308539	0.0244224	0.0200485	0.0230296	0.0249028	0.0222875	0.0143616	0.0260939	0.00407435
36	0.0193955	0.0156849	0.019463	0.0202832	0.0233893	0.0198297	0.0264537	0.025544	0.029409	0.0252849	0.0203624	0.0196324	0.0226967	0.0201431	0.0123619	0.0231813	0.00692352
37	0.0134871	0.0166909	0.0145567	0.0208267	0.0190095	0.0209003	0.0230752	0.0261286	0.0309823	0.025204	0.0164085	0.0176414	0.0214051	0.0169198	0.0119626	0.0227827	0.00413055
38	0.0161325	0.0134926	0.0183435	0.0193417	0.0219525	0.0180599	0.0198202	0.0232109	0.0252215	0.0215642	0.0165618	0.0214315	0.0164946	0.0165842	0.0113245	0.0220163	0.00406755
39	0.0116511	0.0131061	0.0149987	0.0161482	0.0191925	0.016576	0.0217139	0.0213281	0.0269587	0.0194226	0.0178039	0.0185152	0.0178619	0.017795	0.00733982	0.0214705	0.00241848
40	0.0134755	0.0111249	0.0157736	0.0196095	0.0142308	0.0135318	0.0182254	0.0180058	0.0259422	0.0196432	0.0168722	0.0185442	0.0154165	0.0159973	0.00401278	0.0209457	0.000483299
41	0.00997645	0.0102482	0.0122499	0.0156462	0.0136003	0.0106696	0.0185028	0.0189783	0.0254349	0.0145861	0.0114602	0.0159139	0.0111144	0.0155334	0.00564947	0.0209828	0.00342692
42	0.00765315	0.0117974	0.0110916	0.0186731	0.0124916	0.0121514	0.0158184	0.0146614	0.0213706	0.0142118	0.0120388	0.0138229	0.0124895	0.0102031	0.00047225	0.0189549	0.00652609
43	0.00607646	0.0104249	0.0134039	0.0154126	0.0118332	0.00647268	0.0133241	0.013433	0.0221647	0.0120783	0.00900433	0.0159121	0.00858088	0.00792918	0.00125573	0.0164367	0.00397125
44	0.00580234	0.0124701	0.00884721	0.0152215	0.0123242	0.00852823	0.0135721	0.00957574	0.0185207	0.00860167	0.0104656	0.00896788	0.00746741	0.008386	0.00289079	0.0162997	0.00333937
45	0.00585281	0.00919906	0.00672361	0.012262	0.00920964	0.00549918	0.00781846	0.00869833	0.0151388	0.00846698	0.0101341	0.010141	0.00804302	0.00572622	-0.00314896	0.012403	0.0050939
46	-8.401e-05	0.00645421	0.00443612	0.0122838	0.0082701	0.0031648	0.00873135	0.00734854	0.0192871	0.00546919	0.00682323	0.0066178	0.00182776	0.00753637	-0.00327793	0.0101956	0.00391606
47	0.00217847	0.00512712	0.00554785	0.00863874	2.49011e-05	0.00350386	0.0067797	0.00222357	0.0157489	0.00534591	0.0070739	0.00704094	0.00236388	0.00092885	-0.00134903	0.0126643	0.00691267
48	0.00140033	0.00554653	0.0024367	0.00796995	0.00356666	0.00130235	0.00461756	0.00145255	0.0145653	0.00123905	0.00639699	0.0059798	0.000329485	0.00333083	-0.00760751	0.0104336	0.00380019
49	0.000380915	0.00264499	0.00185069	0.00677628	0.00141806	-0.000334074	0.00310736	0.0031282	0.0106604	0.00374134	0.0053598	0.00404944	-0.00187569	-0.00013463	-0.00780091	0.00436774	0.00320747
50	-0.00249719	0.00176403	-0.000172346	0.00585855	0.00134653	-0.00199088	0.00155711	-0.00185988	0.0130823	0.0004729	0.00769229	0.00759137	-0.0062429	0.00531634	-0.00944097	0.00694586	0.00303967
51	-0.00174972	9.8445e-05	0.00253792	0.00696204	0.00153747	-0.00347661	0.0011661	-0.000900135	0.00757489	-0.000158495	0.00254868	0.00487344	-0.00274232	-0.00313032	-0.0103746	0.00618965	0.00158095
52	-0.0045953	-0.00377238	0.000676322	0.00510955	0.000886288	-0.00357838	-0.00104169	-0.00244904	0.00864658	-0.0042382	-0.00177058	0.0028259	-0.00462477	-0.000838054	-0.011499	0.00259519	0.00115314
53	-0.00314342	-0.00264523	-0.00290026	0.00441104	-0.00103677	-0.00687525	-0.00404494	-0.00732713	0.00509675	-0.00399697	0.00131986	-0.0008972	-0.0102669	-0.00214093	-0.0104704	0.00157374	0.00514665
54	-0.00188999	-0.00461742	-0.00646922	0.00281499	-0.000909247	-0.00481477	-0.00392336	-0.00709015	0.00245798	-0.00627592	0.00094481	-0.0035568	-0.00947935	-0.0019936	-0.0122946	-0.000720565	0.00125459
55	-0.00746952	-0.00384179	-0.00686657	0.00300107	-0.00222293	-0.0045278	-0.00555899	-0.00950311	0.00502864	-0.00988609	-0.00424423	-0.00498479	-0.00730056	-0.00350916	-0.0154278	0.0019102	0.00118257
56	-0.00706036	-0.0103515	-0.00577987	0.0003686	-0.00531998	-0.0082471	-0.00581094	-0.0105054	0.00241292	-0.00629786	-0.0024269	-0.00257163	-0.00828612	-0.00909479	-0.0190503	-0.00333782	0.00558316
57	-0.00971262	-0.00752832	-0.00921609	0.00158662	-0.00622937	-0.00925911	-0.00646899	-0.012677	0.00372555	-0.0110624	-0.00503607	-0.00511604	-0.0112081	-0.00766501	-0.0166056	-0.000584095	0.00232672
58	-0.00709911	-0.0106318	-0.00718644	0.0035874	-0.00642645	-0.00862514	-0.00960343	-0.012461	-2.405e-06	-0.0129348	-0.003293	-0.00912897	-0.0116913	-0.00756424	-0.0184207	-0.00125454	-0.000790125
59	-0.00727599	-0.0110535	-0.00959495	0.000902775	-0.00633225	-0.00713877	-0.00940315	-0.0123793	-0.000525095	-0.0143468	-0.00778862	-0.0065643	-0.0137432	-0.00981134	-0.0167616	0.00089226	0.00266972
60	-0.00999287	-0.0129913	-0.0087762	0.000223595	-0.00960617	-0.0115985	-0.0101484	-0.0123002	-0.00274621	-0.0118476	-0.00606661	-0.0126075	-0.0180195	-0.0100125	-0.0198261	-0.00664681	0.000885445
61	-0.0112457	-0.0150323	-0.010927	-0.00161499	-0.0104574	-0.0119663	-0.0131503	-0.0149447	-0.00207526	-0.0142832	-0.0106222	-0.00931017	-0.0126621	-0.00996585	-0.0220149	-0.00843353	0.00159968
62	-0.0138032	-0.0153064	-0.0117062	-0.000214005	-0.0101735	-0.0132528	-0.0119852	-0.0148614	-0.00385623	-0.0163476	-0.00707377	-0.0113881	-0.0166851	-0.0102315	-0.0232717	-0.00788416	0.00360159
63	-0.0143989	-0.0129608	-0.0129663	0.00182679	-0.0113092	-0.0138674	-0.0115562	-0.015357	-0.00699173	-0.0193052	-0.00616554	-0.0133544	-0.0149907	-0.0121775	-0.0263418	-0.0059123	0.00147373
64	-0.0141515	-0.0175471	-0.0112263	0.00028438	-0.0104116	-0.0144284	-0.014532	-0.018594	-0.00551585	-0.0213581	-0.00765771	-0.0109152	-0.0165803	-0.012304	-0.0253256	-0.00746286	0.00166199
65	-0.0161044	-0.014927	-0.0118111	-0.00126725	-0.0130274	-0.0150079	-0.0133359	-0.0174978	-0.00738676	-0.0222014	-0.00820644	-0.0143507	-0.0161483	-0.0127558	-0.0230049	-0.00756564	0.00137395
66	-0.0153161	-0.0171489	-0.0124836	-0.00350817	-0.01167	-0.012375	-0.0143235	-0.0178005	-0.00431496	-0.0190641	-0.00883605	-0.0126386	-0.0204132	-0.0144751	-0.0222115	-0.010136	0.00377916
67	-0.0155542	-0.0150725	-0.0131198	-0.00229358	-0.0146497	-0.0177419	-0.0165475	-0.0172129	-0.00328742	-0.0239041	-0.00843038	-0.0139916	-0.0192157	-0.0127883	-0.0233308	-0.0108081	0.00222552
68	-0.0214591	-0.0131741	-0.0119961	-0.00237523	-0.0130865	-0.0139837	-0.0159285	-0.0198068	-0.00580084	-0.0246671	-0.0110441	-0.0145442	-0.0190885	-0.0123793	-0.0244273	-0.00976674	0.00153702
69	-0.0147823	-0.0187039	-0.0118487	-0.000376925	-0.0116491	-0.0161021	-0.0124427	-0.0171286	-0.00827585	-0.0229943	-0.00948057	-0.0169535	-0.0195259	-0.0111036	-0.0267277	-0.0108948	0.00596399
70	-0.019625	-0.0179443	-0.0152263	-0.00621651	-0.0130104	-0.0177792	-0.0163293	-0.0184177	-0.00831254	-0.0241571	-0.0102577	-0.0157378	-0.0214325	-0.0136461	-0.0232233	-0.0131104	0.00367124
71	-0.0192356	-0.0181617	-0.0150552	-0.00382553	-0.0129317	-0.0182424	-0.0160735	-0.0207558	-0.0075348	-0.0241542	-0.00862839	-0.0186673	-0.0213191	-0.0168894	-0.0286387	-0.0114472	4.0985e-05
72	-0.0219582	-0.0221448	-0.0166883	-0.00330259	-0.0122447	-0.0185482	-0.0168199	-0.0208032	-0.00866743	-0.0247732	-0.0104207	-0.0145823	-0.0215045	-0.0137257	-0.0301419	-0.0116076	0.00359064
73	-0.0192186	-0.0177967	-0.0150521	-0.00685082	-0.0113009	-0.0161425	-0.0198717	-0.0200062	-0.00804101	-0.0270137	-0.00968636	-0.0168821	-0.0181361	-0.0155507	-0.0273758	-0.0113221	0.00483502
74	-0.021693	-0.0191033	-0.0159679	-0.00533587	-0.0145745	-0.0181939	-0.0188387	-0.0179593	-0.0127879	-0.0296488	-0.010437	-0.0209111	-0.0201474	-0.0152795	-0.0274098	-0.0123264	0.00068125
75	-0.0171671	-0.0220875	-0.0174192	-0.00943472	-0.0129744	-0.0202241	-0.0169522	-0.0239403	-0.00916193	-0.0307381	-0.00992528	-0.0204177	-0.0189997	-0.0168648	-0.0253763	-0.0117295	0.00196568
76	-0.0188458	-0.0178232	-0.0119544	-0.00576155	-0.0168344	-0.0160601	-0.0153356	-0.0254827	-0.0120888	-0.0295497	-0.0131923	-0.019416	-0.0243503	-0.0136953	-0.0298462	-0.0146682	0.00291349
77	-0.0211471	-0.0187919	-0.0148305	-0.00632154	-0.0162012	-0.0156232	-0.0162248	-0.0228741	-0.00949196	-0.0270087	-0.0115974	-0.0179827	-0.0196855	-0.0100738	-0.0272556	-0.0136991	0.00231955
78	-0.019179	-0.0212757	-0.0189224	-0.00559959	-0.0133716	-0.020942	-0.0200835	-0.0236912	-0.00949658	-0.0282318	-0.0131958	-0.0228491	-0.0191823	-0.0129972	-0.0290644	-0.0139796	0.00164291
79	-0.0182795	-0.0229637	-0.014236	-0.00677594	-0.0140474	-0.0185847	-0.0194536	-0.0229954	-0.010175	-0.0285925	-0.0120039	-0.0194551	-0.0184144	-0.0155074	-0.0292974	-0.0133044	0.000379435
80	-0.0181106	-0.0217939	-0.0179597	-0.00927097	-0.015573	-0.0170896	-0.015298	-0.0238283	-0.0116759	-0.0295173	-0.0159463	-0.0177392	-0.0174863	-0.0157069	-0.029089	-0.0179835	0.00135042
81	-0.0200425	-0.0219353	-0.0160646	-0.00733925	-0.0134506	-0.0221164	-0.0149195	-0.0243371	-0.00865031	-0.0275915	-0.0149937	-0.0217033	-0.0162708	-0.0147338	-0.0282208	-0.0140947	0.00251213
82	-0.0152286	-0.0214531	-0.0193687	-0.00986691	-0.0146657	-0.0166989	-0.0170634	-0.0215589	-0.00986976	-0.0286132	-0.015583	-0.0209805	-0.0185775	-0.0141661	-0.0250873	-0.0148443	0.00395936
83	-0.0167045	-0.0236911	-0.0132635	-0.00798378	-0.0146584	-0.0194744	-0.0183055	-0.0233131	-0.0112975	-0.0285919	-0.0132915	-0.0216256	-0.0180552	-0.0160011	-0.0276537	-0.0179714	0.00210055
84	-0.0187268	-0.0221295	-0.0143837	-0.00801637	-0.0116174	-0.0194937	-0.0171866	-0.0248936	-0.0114364	-0.0272719	-0.0110872	-0.0203048	-0.016783	-0.0156133	-0.0255625	-0.0140219	0.00586685
85	-0.0141356	-0.0225422	-0.0165064	-0.00870886	-0.012312	-0.0165933	-0.017474	-0.022649	-0.00971188	-0.0246275	-0.0146924	-0.0204414	-0.0164815	-0.013805	-0.0261742	-0.0160594	0.00281392
86	-0.0161465	-0.022454	-0.0164637	-0.0071937	-0.0128556	-0.0201105	-0.0176791	-0.0223838	-0.00909948	-0.028186	-0.0126632	-0.0226921	-0.0134381	-0.0161024	-0.0261309	-0.0130453	0.00394096
87	-0.0131413	-0.020768	-0.0186041	-0.00774872	-0.0134241	-0.0192949	-0.0199576	-0.0247025	-0.010025	-0.0274742	-0.0141224	-0.021185	-0.0149862	-0.017165	-0.0253867	-0.0138705	0.00439549
88	-0.0150588	-0.0183605	-0.0152932	-0.00820434	-0.0161746	-0.0193702	-0.0174575	-0.0240641	-0.00820041	-0.0267111	-0.0135801	-0.0203609	-0.0163131	-0.0129303	-0.0261333	-0.0122973	0.00352355
89	-0.0112662	-0.0218919	-0.0160212	-0.00958614	-0.0139659	-0.0168076	-0.0147134	-0.0208721	-0.00868218	-0.0283211	-0.0126208	-0.01946	-0.0100659	-0.0139104	-0.0251696	-0.015464	0.00359876
90	-0.015202	-0.0216134	-0.0181738	-0.0060783	-0.0132853	-0.014731	-0.0146328	-0.0236258	-0.0116778	-0.0292538	-0.0112302	-0.0206964	-0.0146127	-0.0115727	-0.0240412	-0.0180599	0.00437738
91	-0.0152517	-0.0175712	-0.0130061	-0.00650453	-0.0142089	-0.0203369	-0.0181515	-0.0213703	-0.0103842	-0.029277	-0.0104438	-0.0234802	-0.0116558	-0.0123263	-0.025223	-0.0155755	0.00576327
92	-0.0138876	-0.0194216	-0.0187758	-0.00445485	-0.0138426	-0.0176296	-0.0160039	-0.0223539	-0.0101972	-0.0275855	-0.0112513	-0.0195667	-0.0138218	-0.0157375	-0.0274066	-0.017027	0.00393308
93	-0.0156049	-0.0169994	-0.01703	-0.00934303	-0.0103555	-0.0165396	-0.0126783	-0.023199	-0.00867907	-0.0304587	-0.0139603	-0.0224441	-0.011096	-0.0122755	-0.0284056	-0.0175878	0.0049962
94	-0.0141612	-0.0218264	-0.011722	-0.00707735	-0.0149682	-0.017969	-0.0167392	-0.0244023	-0.00740858	-0.0259749	-0.0109905	-0.0213635	-0.0143809	-0.0118396	-0.0250329	-0.0176147	0.00159892
95	-0.0123765	-0.0153448	-0.0145438	-0.00509959	-0.011002	-0.0211169	-0.0152324	-0.0209865	-0.00958593	-0.0275895	-0.00944368	-0.0223469	-0.0116633	-0.0128038	-0.0226425	-0.0179653	0.00610054
96	-0.0131678	-0.0164007	-0.0124534	-0.00728872	-0.0128526	-0.0192555	-0.0150623	-0.0224394	-0.00716497	-0.0246509	-0.0108217	-0.0170933	-0.00881164	-0.0161811	-0.0236018	-0.0176122	0.00157918
97	-0.0141957	-0.0194526	-0.0133091	-0.00665553	-0.0131021	-0.0156796	-0.013851	-0.0236441	-0.00805878	-0.0233178	-0.00885168	-0.0201024	-0.00717479	-0.0126332	-0.0236454	-0.0167757	0.00151101
98	-0.0107786	-0.0175692	-0.0115352	-0.00629807	-0.0147929	-0.0181307	-0.0159532	-0.0211495	-0.00740123	-0.0236496	-0.00867976	-0.019562	-0.00890492	-0.0116051	-0.0222429	-0.0186412	0.00431423
99	-0.0149882	-0.0156273	-0.0146487	-0.00527896	-0.0141754	-0.0173977	-0.0160127	-0.0224407	-0.00694392	-0.0247709	-0.00823317	-0.0182464	-0.00992689	-0.0124297	-0.0254993	-0.0134877	0.00402419
100	-0.0133797	-0.0161078	-0.0112881	-0.00824164	-0.0127721	-0.0170925	-0.014507	-0.0193362	-0.00560115	-0.0227035	-0.0083315	-0.0187374	-0.00557008	-0.0134704	-0.0238265	-0.0152726	0.00724572

## Sheet: HB3
frames	16ol	17ol	18ol	19ol	26ol	26one	27ol	27one	28ol	28one	29ol	29one	6al	7al	8al	9al	air
1	0.0202574	0.0304431	0.0287	0.0404422	0.0168948	0.0258451	0.0220497	0.0332255	0.0223032	0.0261336	0.0261998	0.0277809	0.013924	0.0153603	0.0169477	0.0161875	0.0128845
2	0.0172957	0.0295708	0.0361575	0.0473872	0.0219625	0.0274629	0.0232856	0.0329474	0.0231428	0.0197529	0.0250936	0.0271663	0.0153367	0.0136435	0.00945429	0.0177391	0.0228629
3	0.0154237	0.0229149	0.0260923	0.0239418	0.0127515	0.00863673	0.00508827	0.020971	0.00449697	0.00779242	0.0222722	0.0217477	0.0175629	0.00977339	0.00781173	0.00756874	0.017013
4	0.00851173	0.0149456	0.0127727	0.0126503	0.00397733	0.00854267	0.00961236	0.0137973	0.00945911	0.0108585	0.0106696	0.015027	0.0134314	0.00390296	0.00087659	0.00818088	0.00379685
5	0.00668232	0.0123803	0.0125613	0.0095487	4.3759e-05	0.00520778	-0.00111796	0.0151285	0.0133084	0.00672512	0.0117451	0.0129213	0.0139154	0.00325736	0.0039709	0.00195003	-0.0006743
6	0.00585385	0.00684911	-0.00343705	-0.00404535	0.00808858	0.00605597	0.000590581	0.00659883	0.00941611	0.00843078	0.0134822	0.00697545	0.00797128	0.00787739	0.00224068	-0.0048803	0.0095007
7	0.0035567	0.00859489	-0.00370146	0.00214305	0.00182589	0.00124733	0.00148746	0.00629488	0.00952655	0.00378208	0.015386	0.0097114	-0.0189128	0.00181536	0.00147595	-0.00235267	0.00236793
8	0.00507555	0.000797201	-0.00348247	-0.00246416	0.00237757	0.0051773	-0.0004545	0.00515102	0.00316765	0.00363611	0.00894463	0.00816758	-0.00325159	0.0049816	-0.000307458	-0.00343258	0.00217805
9	0.00058858	0.00115511	0.00150354	0.00034007	0.00536516	0.000194285	0.00304124	0.00239522	0.00168215	0.000705417	0.00022679	0.00459464	-0.00476006	0.00175235	-0.00207457	-0.0066053	-0.00124001
10	0.000807785	0.0050819	-0.00077564	-0.0024274	-0.00286026	-0.00243154	0.00567295	-0.00120935	0.00347377	0.00709902	0.00161029	-0.00303386	0.00614793	0.00084619	-0.000449996	0.00613167	0.00395884
11	-0.000579086	-0.00616033	-0.00075926	0.00241221	-0.00217307	0.00202157	-0.00835778	-0.00218587	-0.00505493	-0.0069166	-0.002745	-0.00268029	-0.00110633	-0.00282535	0.00101883	0.000617691	-0.00098464
12	-0.00120539	0.000805995	-5.8235e-05	-0.00111242	-0.00393848	-0.00401902	-0.00546999	0.00155704	-0.00139178	-0.0008135	0.00018079	-0.000141735	0.00956996	-0.00107946	-0.0107351	-0.0205488	-0.0132948
13	-0.000781391	-0.00382642	-0.0146693	0.00669466	0.00424639	-0.00049194	-0.00872998	-0.0051885	-0.00320006	-0.00472741	0.00320394	-0.00282121	0.00787768	0.00159231	-0.00581599	-0.0214032	-0.0067657
14	-0.00162547	-0.00593885	0.00471784	-0.000900445	-0.00374696	0.000397685	-0.00933133	0.00268695	-0.00446625	-0.000154135	0.00374954	-0.00106638	0.000527925	-0.00308522	-0.00163542	-0.0199647	-0.0178644
15	0.00314263	-0.000580995	-0.0132902	0.00021325	0.00276786	-0.00335472	-0.0116444	0.00415209	-0.0080333	-0.00106231	-0.0132342	-0.00365765	0.000459915	0.00335577	-0.00066434	-0.0128428	-0.0109547
16	0.00376325	0.00197543	-0.0128268	0.00033294	-0.00148345	-0.00122885	-0.00432862	-0.00587507	-0.00124834	0.00568525	-0.00537402	-0.00265634	0.00173201	0.00368674	-0.00362299	-0.0103539	-0.0197395
17	0.00678938	0.00324015	0.00902997	0.00650011	0.00813887	0.00159316	0.00123122	0.0166034	0.00660201	0.0105549	0.00924083	0.00804327	0.0150403	0.013758	0.00237854	0.00281369	-0.00549934
18	0.0163203	0.0106591	0.0060097	0.015869	0.0153711	0.00739806	0.00825995	0.0151333	0.0144591	0.021145	0.0100649	0.015251	0.022074	0.0145064	0.0103334	-0.00059957	-0.00539512
19	0.0198777	0.0165866	0.0183272	0.0232076	0.0228235	0.011708	0.01021	0.0216061	0.0198348	0.0188006	0.014413	0.0195414	0.0321932	0.0212187	0.0132901	0.0192423	0.00164755
20	0.0187962	0.026359	0.0096904	0.0236571	0.0226122	0.0147139	0.019674	0.0243536	0.0245184	0.0252276	0.0244779	0.0294939	0.0348625	0.028546	0.0214293	0.017195	0.00555611
21	0.0332838	0.023762	0.0224202	0.026682	0.0226707	0.0166041	0.0178225	0.0343678	0.0265502	0.037181	0.025684	0.0254229	0.0442779	0.0318364	0.0250452	0.0114776	0.00619314
22	0.0330483	0.0199022	0.0210098	0.0327152	0.0215931	0.0194614	0.0300633	0.0397657	0.0353211	0.0379854	0.0300023	0.0400992	0.038982	0.0291322	0.0329322	0.0219005	0.00337857
23	0.0342406	0.0322735	0.0288729	0.0305002	0.0290354	0.0165416	0.0284781	0.0429597	0.0317662	0.0393018	0.0352717	0.0426332	0.0459323	0.0253626	0.0313953	0.0178084	0.00308434
24	0.0380942	0.0298438	0.0345294	0.0344328	0.0338036	0.0219716	0.0368622	0.0499455	0.0400919	0.0396024	0.0352381	0.0491	0.0470862	0.0324719	0.0412085	0.0292966	0.00487011
25	0.0399031	0.0276809	0.0211279	0.024417	0.043466	0.021192	0.0411032	0.0451852	0.0394089	0.0421853	0.0369693	0.0485706	0.0524593	0.0412803	0.0414597	0.0330216	-0.00147277
26	0.0444097	0.0356777	0.0290088	0.0301283	0.0442277	0.0200739	0.036902	0.0522633	0.0437624	0.0426358	0.0370994	0.0527269	0.0516115	0.045103	0.0463051	0.0314277	-0.000122181
27	0.0402102	0.0365751	0.0277741	0.0311156	0.0508175	0.0254081	0.0408046	0.0419169	0.0444684	0.045722	0.0403161	0.0519047	0.0564153	0.041299	0.0415336	0.0108461	0.00459022
28	0.0481374	0.0344868	0.0355785	0.0304838	0.0430931	0.0254571	0.042233	0.0476349	0.045262	0.0475648	0.039531	0.0524425	0.0554166	0.034035	0.0449075	0.0206767	0.000984035
29	0.0462213	0.0307278	0.0298208	0.038449	0.0468854	0.0248151	0.0409643	0.0419392	0.0468783	0.0433981	0.0455327	0.0507	0.0506315	0.0421505	0.0397346	0.017372	0.00386672
30	0.0402639	0.0275529	0.0389343	0.0344988	0.0449651	0.0250103	0.0420629	0.0420574	0.0463825	0.0444902	0.0430026	0.0525207	0.0475356	0.0430987	0.0342721	0.0208793	0.00635429
31	0.0427915	0.0319864	0.037505	0.0370181	0.0408637	0.0219357	0.0374228	0.0431298	0.0368191	0.0396562	0.0415912	0.0477846	0.0460041	0.0328437	0.0359003	0.0180609	0.00521344
32	0.0478874	0.0317926	0.0383597	0.0274656	0.0392187	0.0227574	0.0394161	0.0345884	0.0393763	0.0430878	0.0366647	0.0500443	0.0513133	0.0417089	0.0374165	0.0029885	0.0101345
33	0.0408798	0.0247498	0.0411754	0.0245117	0.0352601	0.0254891	0.0398666	0.0385235	0.0349295	0.0389592	0.031703	0.0436114	0.0427901	0.0357322	0.0339768	0.00870606	0.0072509
34	0.0453257	0.0240745	0.0280483	0.0180664	0.0382092	0.0212097	0.0430183	0.0366155	0.0384596	0.0384242	0.0417854	0.0411899	0.0421041	0.0325056	0.0289717	0.0128916	0.00895502
35	0.0323967	0.0234631	0.0338769	0.0247024	0.0316275	0.0262432	0.0319994	0.0348034	0.0329771	0.0303005	0.0252365	0.0379812	0.043055	0.0311308	0.031408	0.0184254	0.00780955
36	0.0369463	0.023352	0.0323679	0.0274898	0.0330121	0.0246528	0.0366853	0.0312518	0.0315862	0.0415077	0.0320943	0.0403566	0.0309828	0.0301899	0.0267141	0.0171045	0.00578118
37	0.0357048	0.0177798	0.0335242	0.0205491	0.0311991	0.021875	0.0324248	0.0227893	0.0282095	0.0280385	0.0229254	0.0320523	0.031023	0.0320725	0.0247606	0.0129987	0.0203273
38	0.0378905	0.0144275	0.0343369	0.0282495	0.028562	0.0220156	0.0266885	0.0224078	0.0263321	0.0328795	0.0315105	0.0259073	0.0302554	0.0235633	0.0210836	0.0108939	0.0136034
39	0.0335612	0.013047	0.032741	0.0170498	0.023827	0.0244315	0.0267495	0.0219873	0.0298703	0.021583	0.0228955	0.0247505	0.031923	0.0246646	0.0144394	0.0101408	0.0118812
40	0.0306438	0.0185764	0.0291132	-0.0005406	0.020552	0.017271	0.0242236	0.0218674	0.0238684	0.0267935	0.0239994	0.0195202	0.0221847	0.0230023	0.0166646	0.00154055	0.011289
41	0.0299313	0.0198452	0.0240641	0.0134669	0.0179223	0.0137819	0.0276409	0.0156438	0.0214546	0.0162751	0.024976	0.0259105	0.0203117	0.0182774	0.0143736	0.00391442	0.00988285
42	0.0245257	0.00594739	0.0302128	0.00541619	0.013958	0.015051	0.0209821	0.0154307	0.017946	0.0159323	0.0161847	0.0182407	0.0192681	0.0179834	0.00977714	-0.00435916	0.0127086
43	0.0302077	0.0101144	0.0242394	0.0170955	0.013682	0.015897	0.0198392	0.0208169	0.0182635	0.0171611	0.015099	0.0204777	0.0223489	0.0193076	0.00354679	-0.00439988	0.0104678
44	0.0263377	0.0054737	0.0336436	0.000504305	0.0147645	0.0183119	0.0195633	0.0171798	0.0112379	0.00779435	0.0169357	0.0125073	0.0121253	0.0142844	-0.00614892	-0.00983974	0.00617803
45	0.0279852	0.00513365	0.00945014	0.00761981	0.0149295	0.0186245	0.0165369	0.00671045	0.0221457	0.00632895	0.0224446	0.0125752	0.0134247	0.0135517	0.00122862	-0.0118832	0.0109152
46	0.0203029	0.00461542	0.0194232	0.00737946	0.0109672	0.0124326	0.0197221	0.00895892	0.00260905	0.00200855	0.0127981	0.0110215	0.00968655	0.00517761	0.00180716	-0.0152057	0.00766655
47	0.0216263	0.00230285	0.00675149	-9.5095e-05	0.0120167	0.0142676	0.0163404	0.00976084	-7e-07	0.0043784	0.00623672	0.00790714	0.0064153	0.00565154	-0.0030263	-0.0161848	0.00874784
48	0.0198656	0.00709865	0.00245267	0.00169455	0.0141549	0.0167856	0.00861444	-0.00242312	0.00342255	0.00149845	0.0108682	0.0013799	0.0101169	0.00268703	-0.00011784	-0.0142831	0.0140185
49	0.0205967	0.00057775	0.00391227	0.0011156	0.00853386	0.01393	0.010755	-0.00221347	0.00907089	-0.00392055	0.00830657	0.00475692	0.00309444	0.00141969	-0.0112661	-0.0123932	0.0216377
50	0.018764	0.0026531	0.00906878	-0.00104296	0.00742309	0.0109115	0.00814342	-7.147e-05	0.00724487	0.0032657	0.005531	-0.00696136	-0.00147512	-0.000339105	-0.010386	-0.015893	0.0256953
51	0.0175117	-0.00134905	0.0023728	0.000648545	0.00194968	0.0114588	0.0027388	-0.00609115	0.00715868	-0.00463005	0.00113909	-0.0057738	-0.00011326	-0.00598557	-0.0120937	-0.0134676	0.0228057
52	0.0136852	-0.00093945	-0.00341038	0.00853433	0.00116471	0.0103961	0.00484363	-0.011994	0.00908311	-0.00620555	0.00483334	-0.00869291	0.000255805	-0.00357797	-0.0121854	-0.0227946	0.0264073
53	0.0150689	-0.00117225	0.00044414	-0.0068854	-0.0059409	0.013549	0.00184325	-0.00818716	0.00124552	-0.0079667	-0.00312561	-0.00945734	-0.00334287	-0.00125932	-0.0148486	-0.0178061	0.0195908
54	0.0106501	-0.00896123	-0.00222997	-0.0195796	-0.00657719	0.00653042	0.00269795	-0.00609117	-0.00121426	-0.00687064	-0.00212721	-0.0159529	-0.00597239	-0.00739893	-0.02058	-0.0249427	0.0181164
55	0.01206	-0.00808518	-0.00465416	-0.0199846	-0.00805072	0.00930327	-0.0043746	-0.0178485	0.00494989	-0.014025	-0.00251161	-0.0139238	-0.00518015	-0.0131232	-0.0213028	-0.0326683	0.0177737
56	0.0102956	-0.0118395	-0.00810878	-0.0139285	-0.00369916	0.0115787	-0.00275685	-0.0167249	0.0001283	-0.0107828	-0.00604298	-0.00989504	-0.00954487	-0.0113062	-0.0201283	-0.037836	0.0189488
57	0.00911398	-0.00685872	-0.00621145	-0.00513139	-0.00919348	0.0136682	-0.00328835	-0.0175021	0.00259636	-0.0173394	-0.00931257	-0.0156319	-0.0070708	-0.013283	-0.0214444	-0.0289951	0.0212475
58	0.00516124	-0.0172614	0.00309209	-0.0108131	-0.0100722	-0.00614081	-0.00751198	-0.0224757	-0.00549058	-0.0164718	-0.013597	-0.0111523	-0.0104646	-0.0203266	-0.0252742	-0.0353586	0.0206889
59	0.00653929	-0.00969939	-0.00402522	-0.00224456	-0.00287067	-0.000250555	-0.00060685	-0.0164063	0.0012086	-0.0152998	-0.00207773	-0.0171065	-0.0301826	-0.0166972	-0.0213954	-0.0313329	0.0185168
60	0.00284417	-0.0041834	-0.0025941	-0.0049609	-0.00939902	0.00319298	-0.0124406	-0.0234428	-0.00173479	-0.0168039	-0.00296861	-0.0193776	-0.0218554	-0.0170587	-0.0252573	-0.0322793	0.0274313
61	0.00415133	-0.0162863	0.00374762	-0.00392271	-0.0124289	0.00395952	-0.013509	-0.0208437	-0.0010701	-0.016991	-0.00938571	-0.0164545	-0.0162168	-0.0185382	-0.0215898	-0.034011	0.0153426
62	0.0023809	-0.0120348	-0.00628732	-0.00335474	-0.00706825	0.00874767	-0.0114862	-0.0251956	-0.00144275	-0.0255023	-0.0114863	-0.0183447	-0.0192399	-0.0199628	-0.0254975	-0.0287062	0.0173948
63	0.00382855	-0.0109873	0.000997643	0.0020479	-0.0123684	0.00608546	-0.010145	-0.0265285	-0.00339942	-0.0199196	-0.00838248	-0.0202345	-0.0237626	-0.0229545	-0.0244219	-0.0305007	0.00949075
64	0.00069262	-0.0138349	-0.00956147	0.00425023	-0.0159342	0.0122137	-0.0130723	-0.0328574	-0.0042237	-0.0248637	-0.00171875	-0.0209219	-0.0211095	-0.0248701	-0.0271067	-0.0314729	0.0120261
65	0.00157147	-0.0163396	-0.00696422	-0.0122288	-0.017127	0.0106949	-0.0130958	-0.0316011	-0.00924485	-0.0194389	-0.00964492	-0.0212625	-0.0261021	-0.0271942	-0.0223696	-0.0287622	0.0137513
66	0.00477005	-0.0151753	-0.00299024	-0.0243925	-0.0123991	0.0136707	-0.0157793	-0.028658	-0.00615898	-0.0230683	-0.0132626	-0.0188741	-0.0276394	-0.0367419	-0.0349148	-0.0329135	0.0134258
67	0.00107874	-0.0167978	0.00236688	-0.0189022	-0.0149691	0.0173947	-0.0127465	-0.0329267	-0.00243486	-0.0237967	-0.00919366	-0.0253191	-0.0235885	-0.0356097	-0.0326062	-0.0304884	0.0134141
68	-4.002e-05	-0.020409	-0.00631758	-0.0194265	-0.015273	0.0149763	-0.0180851	-0.0268393	0.00145629	-0.0257268	-0.01562	-0.0264837	-0.0233449	-0.0255731	-0.0280844	-0.0323161	0.0192059
69	-0.00102144	-0.0233555	0.00101095	-0.0210306	-0.00695091	0.00876672	-0.00918827	-0.0367078	-0.00546329	-0.0253154	-0.0149144	-0.0254509	-0.0259583	-0.0301941	-0.0309339	-0.0352556	0.0132746
70	0.0030003	-0.0159852	0.00417471	-0.00416475	-0.019438	0.00596786	-0.0159287	-0.0363151	-0.0186564	-0.0290835	-0.0117338	-0.0226326	-0.0425345	-0.0283436	-0.0245489	-0.0322965	0.0123338
71	-0.00345861	-0.0266249	0.00359297	-0.00514905	-0.0183805	0.00671602	-0.0132814	-0.033904	-0.0163747	-0.0297357	-0.0156961	-0.0249052	-0.0270578	-0.0305393	-0.0342329	-0.0338737	0.0185801
72	0.0006584	-0.0222226	-0.00145401	-0.0035802	-0.0126344	0.00449258	-0.0165665	-0.0344404	-0.0112513	-0.0263298	-0.0169055	-0.022378	-0.0293407	-0.0254843	-0.0319054	-0.0331618	0.0176769
73	-0.00669181	-0.0231109	-0.00523407	-0.0013415	-0.0164298	0.0131305	-0.0186324	-0.0318289	-0.0120649	-0.0319639	-0.0136159	-0.0232668	-0.0273971	-0.0298907	-0.0301971	-0.028431	0.0167984
74	-0.00364688	-0.0184394	0.00161965	0.00020115	-0.0202521	0.00297403	-0.0185886	-0.0313906	-0.010656	-0.0305855	-0.019065	-0.0249861	-0.0245956	-0.0321769	-0.0328201	-0.0291291	0.0174868
75	-0.00170001	-0.0176637	-0.00438341	-0.0016447	-0.0122498	0.00586858	-0.020273	-0.0333168	-0.00493767	-0.0317838	-0.0141201	-0.0247148	-0.025023	-0.0275242	-0.0325923	-0.0341694	0.0140419
76	-0.00738946	-0.0226148	-0.0112173	0.00906476	-0.0173461	0.00186597	-0.0202234	-0.0293281	-0.0117318	-0.0328118	-0.01704	-0.0244401	-0.0261513	-0.0346779	-0.035249	-0.0354065	0.0225802
77	-0.00615223	-0.0183658	-0.00718475	0.0018286	-0.0171502	0.00308467	-0.0193022	-0.0363571	-0.00929213	-0.0342405	-0.0127368	-0.0270148	-0.0428153	-0.0373831	-0.0337176	-0.0330542	0.0137218
78	-0.00453405	-0.0142939	-0.0132436	0.0022775	-0.0220478	0.00297419	-0.0209422	-0.0326227	-0.0115085	-0.0360095	-0.0208726	-0.0265087	-0.0305287	-0.0338128	-0.0368988	-0.0308925	0.00933894
79	-0.00685769	-0.0141719	-0.0110371	0.0039205	-0.0163522	0.00448929	-0.0164405	-0.0335467	-0.00867999	-0.0315668	-0.0126909	-0.0263979	-0.0286911	-0.0391116	-0.0331131	-0.0321411	0.0028366
80	-0.00712763	-0.0174753	0.0004253	-0.0029147	-0.0177205	0.00113622	-0.0247361	-0.0295688	-0.00644643	-0.0315669	-0.0220896	-0.0268347	-0.0314467	-0.0352654	-0.0352237	-0.0331417	-0.00881918
81	-0.00101135	-0.0170785	-0.00799803	0.0011502	-0.0138183	0.00841609	-0.0199681	-0.0261649	-0.0110715	-0.0268414	-0.0181926	-0.0307526	-0.0256226	-0.0368728	-0.0258357	-0.0338415	0.00633024
82	-0.00977344	-0.0184128	-0.0106654	0.00654795	-0.0264867	0.0065012	-0.0215385	-0.0321977	-0.00540292	-0.0308253	-0.0221674	-0.0282675	-0.0271914	-0.0383577	-0.0320508	-0.0354515	0.00749396
83	-0.0140469	-0.0174441	-0.00954581	0.0003495	-0.0169097	0.00614175	-0.0178448	-0.0324175	-0.00603061	-0.0336503	-0.0192407	-0.0282663	-0.0276837	-0.0341594	-0.0309463	-0.0313109	0.0130484
84	-0.00972558	-0.0147227	-0.00536671	0.00560505	-0.0196366	0.00886638	-0.0261453	-0.0340566	-0.00616242	-0.0286657	-0.0189337	-0.0252333	-0.0299895	-0.0322523	-0.0308757	-0.0362524	0.0104962
85	-0.00970642	-0.0152915	-0.008784	0.0101841	-0.0242866	0.00616993	-0.0184333	-0.0229845	-0.0107294	-0.0257002	-0.025286	-0.0285453	-0.0269689	-0.0376747	-0.0246437	-0.0332241	0.0103032
86	-0.00788745	-0.0202118	-4.774e-05	0.0060881	-0.0284806	0.00025285	-0.0254417	-0.0298803	-0.00527649	-0.0303859	-0.0245521	-0.0292264	-0.0250933	-0.0372731	-0.0327053	-0.0366251	0.0182006
87	-0.00921888	-0.0240947	-0.00786025	-0.0148095	-0.0297631	0.00024115	-0.0246221	-0.0170782	-0.00212362	-0.0287459	-0.024098	-0.0259697	-0.0255467	-0.0340835	-0.0298088	-0.0279552	0.0168469
88	-0.0115489	-0.0204498	-0.00314826	-0.0210119	-0.0208646	0.00490873	-0.0262784	-0.0204981	-0.00334623	-0.0253596	-0.026815	-0.0285504	-0.025647	-0.0406571	-0.0297283	-0.0271879	0.0190309
89	-0.0143513	-0.0205436	-0.00110812	-0.00648333	-0.0250973	0.00099882	-0.024448	-0.022844	0.00192905	-0.022529	-0.0210674	-0.0338015	-0.0275432	-0.0422889	-0.0262894	-0.0292566	0.0108259
90	-0.00980999	-0.0167895	-0.00626303	-0.0103479	-0.0252358	-0.00176898	-0.0253513	-0.0332056	-0.00460707	-0.0270321	-0.0190801	-0.0337804	-0.0240471	-0.0358235	-0.0329012	-0.0232941	0.0171759
91	-0.015178	-0.0159716	-0.0110212	-0.0026358	-0.0194887	0.00467418	-0.023693	-0.0328148	-0.00595627	-0.0244614	-0.0184785	-0.0312253	-0.0200049	-0.0366662	-0.0305172	-0.030856	0.0115371
92	-0.0149339	-0.0189268	-0.0110232	0.00586125	-0.0169058	0.00749272	-0.0252788	-0.0248931	-0.00582866	-0.0258819	-0.0223127	-0.0293213	-0.019493	-0.0333227	-0.0212677	-0.0237736	0.0109812
93	-0.0125241	-0.0174317	-0.00518062	-0.0002887	-0.0132313	0.00505556	-0.0298231	-0.0206669	-0.00110535	-0.0215675	-0.0193954	-0.0281495	-0.0222823	-0.033313	-0.0268837	-0.0293154	0.00972847
94	-0.012669	-0.0197077	-0.000788617	0.0022	-0.00901375	0.00545722	-0.0286454	-0.0158206	-0.000576784	-0.0229306	-0.0161823	-0.0280397	-0.0225574	-0.0340587	-0.0236049	-0.0219731	0.0102545
95	-0.0158214	-0.0180794	-0.00165073	0.0078963	-0.0129166	-0.00661134	-0.0268114	-0.0221807	-0.00294122	-0.0249719	-0.0212411	-0.0269408	-0.0278166	-0.0338064	-0.0270102	-0.0231444	0.00914143
96	-0.0150189	-0.0138617	-0.0022702	0.0085542	-0.0161659	-0.00343815	-0.0260764	-0.0199035	0.00045172	-0.0314309	-0.011476	-0.0300674	-0.023447	-0.0370363	-0.0280333	-0.0232236	0.00452441
97	-0.0128504	-0.0195054	-0.000490285	0.0019986	-0.0230863	-9.49e-06	-0.0231105	-0.019132	-0.000175725	-0.016662	-0.0154731	-0.026405	-0.0222578	-0.0376281	-0.0300697	-0.0251664	0.00443936
98	-0.0175316	-0.0160374	-0.0209227	0.00580771	-0.0261057	0.00025591	-0.0267389	-0.0210519	0.00093202	-0.0248007	-0.016114	-0.029585	-0.0286465	-0.0388338	-0.027306	-0.0235477	0.00365401
99	-0.0132147	-0.0180092	-0.0180725	0.00337905	-0.0193378	0.000163295	-0.0261637	-0.0196744	-0.00280103	-0.0243325	-0.0102107	-0.0310413	-0.031202	-0.0358127	-0.0309728	-0.0223278	0.00353285
100	-0.0116632	-0.0194499	-0.0106393	0.011789	-0.0119133	0.00689816	-0.0234793	-0.0191224	-0.00225444	-0.0230931	-0.0117422	-0.032553	-0.0284711	-0.0352332	-0.0273389	-0.0200649	0.00948708

## Sheet: HB4
frames	16ol	17ol	18ol	19ol	26ol	26one	27ol	27one	28ol	28one	29ol	29one	6al	7al	8al	9al	air
1	0.00322225	0.0152175	0.00713629	0.0109797	0.0121305	0.0148428	0.0104293	0.0100474	0.00842003	0.0094975	0.00953455	0.0151414	0.00701723	0.0127715	0.0193771	0.0113478	0.0103183
2	0.00365665	0.0121294	0.00485937	0.00507212	0.00764556	0.0156484	0.00783572	0.0100141	0.00817873	0.0075417	0.0119152	0.0126414	0.00904183	0.0116083	0.0146269	0.00923289	0.0107366
3	0.00670749	0.0121032	0.00421669	0.0053829	0.0125272	0.0114018	0.0114781	0.0110514	0.00910844	0.00722602	0.00407581	0.0115218	0.00636631	0.0101744	0.0111719	0.00737372	0.00821126
4	0.00709331	0.00872579	0.00326175	0.00650274	0.00852929	0.00778532	0.00938266	0.00772906	0.00644788	0.00168334	0.00357531	0.0107987	0.0056847	0.0065664	0.00807183	0.00886139	0.00650226
5	0.00573563	0.00778232	0.00032363	0.00501681	0.00659924	0.00892671	0.00828194	0.00875616	0.0112766	0.00346403	0.00560045	0.00781269	0.00661912	0.00496099	0.0086808	0.0058724	0.00875638
6	0.00567597	0.00453633	0.0060904	0.00151231	0.00476675	0.00503735	0.00738435	0.00500891	0.00421943	0.00475087	0.0021746	0.00698384	0.00410989	-0.000323985	0.00589256	0.00221256	0.0029956
7	0.00150493	0.00201022	0.00284858	-0.00388038	0.00250622	0.00667174	0.00155382	0.00790605	0.00933389	0.000961754	0.00382035	0.00445844	0.00235495	0.00161541	0.00027843	0.00403692	0.00229082
8	0.00310787	0.000573147	0.00129152	-0.00114012	0.00344262	0.00191224	0.00315044	0.0038674	0.00403049	2.4985e-05	0.00640009	0.00797754	0.00430754	0.00110667	-0.00061309	-0.00138808	-0.00141617
9	0.000551106	0.00151173	0.00280463	0.00110386	0.000194355	0.00137796	0.00111127	0.000256865	0.000325253	-0.0011159	0.00139481	-0.00065386	0.0027304	0.00254313	-0.000521945	0.00222769	0.00259339
10	-0.000459298	-0.00112397	-0.00123222	0.00143223	-7.2555e-05	-0.00177339	-0.00119481	0.00292403	-0.0015592	-0.000871121	-1.357e-05	0.00334865	-0.00217646	-0.000873528	-0.00164928	-0.00174595	0.00228343
11	9.62685e-05	-0.00117369	0.000543477	0.000695065	-0.00084284	-0.000562882	-0.000400115	-0.000333644	0.000157807	-0.00352423	-0.00147443	-0.000824035	-0.000910699	-0.00133691	0.00156462	4.80145e-05	-0.00490058
12	0.00172287	-0.00489341	-0.00162438	-0.00253895	0.000223583	0.00215527	0.00058163	-0.00185374	-0.000197725	-0.00217096	-0.00187433	-0.000149116	-0.000556782	-0.00195459	-0.00157029	-0.000902633	-0.00347232
13	-0.00162117	-0.0029141	-0.002923	-0.00598605	0.00081567	0.000872693	0.00258107	-0.00166523	-0.00426662	0.000376933	-0.00522838	-0.00136696	-0.00417369	-0.00600881	-0.00237636	-0.00389312	-0.00149012
14	-0.00362474	0.000138464	0.00249316	-0.00440135	-0.00129311	-0.00141573	-0.000729415	-0.00263147	-0.00805348	-0.00369018	-0.0076642	-0.00134465	-0.00115451	-0.00291714	-0.00498499	-0.0049936	-0.00151918
15	-0.000681951	-0.000782769	0.000321595	-0.00293604	-0.00492469	-0.0009911	-0.00183783	-0.00369747	-0.00305003	5.126e-05	-0.00590856	-0.0023406	-0.00260129	-0.00393297	-0.00416263	-0.0035334	-0.0038097
16	-0.00347278	-0.00254417	-0.000440524	-0.000734095	-0.00122011	-0.00779825	-0.00381263	-0.00220804	-0.00398263	0.00181904	-0.00542473	-0.00263919	-0.00504568	-0.00609348	-0.00574993	-0.00472861	-0.00574489
17	-0.000629177	0.00385779	-0.00103457	-0.00012825	0.00569958	0.00390194	0.00441479	0.00015668	0.00252165	0.00594641	-0.00467857	0.0041852	0.00310207	0.00295609	0.00418211	0.00144308	-0.00554347
18	0.00570129	0.00940455	0.00608752	0.00667853	0.00905426	0.0163935	0.00962355	0.0135672	0.0131347	0.0106622	0.00488292	0.00729963	0.0135865	0.0167058	0.0131893	0.00779068	-0.00426329
19	0.014263	0.0173531	0.00800014	0.00819086	0.0179165	0.0227526	0.016469	0.0163663	0.0187991	0.0202487	0.00786479	0.0141347	0.0177233	0.0237774	0.0255645	0.01725	-0.00316558
20	0.0166227	0.0231082	0.00645819	0.00824139	0.0228428	0.0348412	0.0219188	0.0225446	0.0205651	0.0212665	0.0176909	0.0199889	0.0245361	0.037119	0.0272475	0.0203133	-0.00413297
21	0.0159407	0.0231213	0.0109516	0.012455	0.0254737	0.0362395	0.0273697	0.0291549	0.0263678	0.0246605	0.0200334	0.0230794	0.0277445	0.0392337	0.0318575	0.0193929	-0.00271266
22	0.0187979	0.0269968	0.0129117	0.0148609	0.0274399	0.0300223	0.0295217	0.0237058	0.0268046	0.0235112	0.0181214	0.0268816	0.0302308	0.0367458	0.0313367	0.0252719	0.000301085
23	0.0181058	0.0272651	0.0115519	0.0128255	0.0230238	0.0333232	0.0239414	0.0247955	0.0230334	0.0282499	0.021365	0.020487	0.03048	0.0384507	0.0315403	0.0252981	0.00035911
24	0.0170593	0.0226966	0.011933	0.00874047	0.0199877	0.0270658	0.0226841	0.026319	0.0230289	0.0284365	0.0155939	0.0206595	0.0260452	0.0339686	0.0292962	0.0208124	-0.00339464
25	0.0112844	0.017596	0.00748664	0.0102775	0.017994	0.0249663	0.0210246	0.0215959	0.0184107	0.0234647	0.0121507	0.0181544	0.0192334	0.029705	0.0212783	0.0165188	-0.00341717
26	0.00694656	0.0160415	0.00863615	0.00656583	0.0148703	0.0152082	0.0171747	0.0134901	0.0145155	0.0219724	0.010477	0.0167548	0.0186318	0.0234261	0.0201279	0.0110559	-0.00201051
27	0.00539647	0.0100254	0.00882948	0.00388026	0.0116381	0.0128009	0.0118067	0.0134504	0.00944782	0.0183921	0.00849616	0.0123548	0.0121005	0.0161015	0.0133485	0.0082285	-0.00034123
28	0.00186096	0.0101007	0.00315158	0.00266169	0.00535834	0.00423703	0.00731779	0.00908346	0.00465252	0.0126296	0.00266826	0.010439	0.00816713	0.0140157	0.00950398	0.00581379	-0.0064353
29	-0.00234052	0.00284918	0.00072593	-0.00296488	0.000548575	-0.00214965	0.00179145	0.00349034	-0.0019099	0.0157681	-0.00271095	0.00700815	0.00156729	0.00534321	0.00411103	0.00136286	-0.00769789
30	-0.000986277	-0.000359825	5.0435e-05	-0.00496726	-0.00406635	-0.00792634	-0.00201279	0.000752751	-0.0020768	0.00766315	-0.00869429	-0.00076945	-0.0029265	-0.0029976	0.000312539	-0.0012695	-0.00199985
31	-0.00812036	-0.0076751	-0.00345906	-0.00546468	-0.0102331	-0.0126252	-0.000751525	-0.0028986	-0.0099358	0.00430889	-0.0124277	-0.000411203	-0.00811155	-0.011425	-0.0063641	-0.00638268	-0.00752958
32	-0.0102437	-0.0134853	-0.00886231	-0.00833606	-0.0130446	-0.016081	-0.0096329	-0.00664986	-0.0131585	0.0004718	-0.0119948	-0.00490396	-0.0130117	-0.0188622	-0.0157067	-0.0092254	-0.00762218
33	-0.0124796	-0.014215	-0.00865537	-0.00775119	-0.0168745	-0.016799	-0.0159321	-0.0119747	-0.0156723	-0.00347182	-0.0130024	-0.00816812	-0.0145602	-0.0208391	-0.0169174	-0.0162017	-0.00576653
34	-0.0172693	-0.0216503	-0.00769542	-0.00972949	-0.0217328	-0.0256703	-0.0210169	-0.0159156	-0.019637	-0.00773611	-0.0153458	-0.0122754	-0.0211594	-0.0254885	-0.0231611	-0.0168459	-0.00896748
35	-0.0166074	-0.0204425	-0.012824	-0.0135095	-0.0253892	-0.0273205	-0.0231878	-0.0179891	-0.0266329	-0.0133533	-0.0214994	-0.0130297	-0.0239061	-0.031426	-0.0239412	-0.0226805	-0.00737216
36	-0.0182999	-0.0275889	-0.0152758	-0.0156145	-0.0280388	-0.0304433	-0.0295296	-0.0227384	-0.0243005	-0.0134885	-0.0242344	-0.0176574	-0.028423	-0.0305209	-0.0299096	-0.0208126	-0.0102407
37	-0.0265982	-0.0358147	-0.0152627	-0.0144307	-0.0331079	-0.0395874	-0.0277619	-0.0235416	-0.0245519	-0.0161749	-0.0246538	-0.0210572	-0.0344298	-0.0406799	-0.035512	-0.0277872	-0.00860704
38	-0.0218341	-0.0362849	-0.0191414	-0.0228906	-0.0369473	-0.0408671	-0.0342337	-0.0270462	-0.0304319	-0.0186777	-0.0272981	-0.0236166	-0.0384126	-0.0460071	-0.0351824	-0.0323559	-0.00698636
39	-0.0243252	-0.0363141	-0.0184786	-0.0211083	-0.034993	-0.0423875	-0.0300644	-0.0301515	-0.0367418	-0.0214891	-0.0314933	-0.0279386	-0.0416214	-0.0457127	-0.0411141	-0.0365041	-0.00743933
40	-0.0281904	-0.0411274	-0.0188709	-0.0259742	-0.039034	-0.0432883	-0.0377616	-0.0318529	-0.0387638	-0.0212266	-0.0312595	-0.0289449	-0.0426625	-0.0519625	-0.0405847	-0.0359373	-0.0102009
41	-0.0311919	-0.0410206	-0.0204855	-0.0241651	-0.0390342	-0.0469201	-0.0372197	-0.0305351	-0.0383051	-0.028423	-0.0344476	-0.0318055	-0.0455714	-0.0506275	-0.0401697	-0.0384252	-0.0109353
42	-0.031615	-0.0428259	-0.0219598	-0.0243081	-0.0436477	-0.0447265	-0.0419215	-0.0345089	-0.0431566	-0.0274942	-0.0350895	-0.0291251	-0.0454973	-0.0525175	-0.0399161	-0.034656	-0.0101302
43	-0.0346048	-0.044872	-0.0221112	-0.0251857	-0.0432302	-0.0489614	-0.0440061	-0.0364278	-0.0451644	-0.0283083	-0.0364683	-0.0331865	-0.0487359	-0.059178	-0.0441318	-0.0420617	-0.0128568
44	-0.0348875	-0.0449919	-0.0232408	-0.0273256	-0.0463741	-0.0492443	-0.0426282	-0.041139	-0.0486146	-0.0309149	-0.0376997	-0.0338825	-0.0526194	-0.0589917	-0.0447126	-0.0431859	-0.00947014
45	-0.038142	-0.0464934	-0.0238877	-0.0297101	-0.0478442	-0.0497582	-0.0493929	-0.0444766	-0.045521	-0.0321861	-0.0411037	-0.0372871	-0.0530727	-0.0632915	-0.0465162	-0.0446051	-0.0119729
46	-0.0369031	-0.0484894	-0.0290794	-0.0260843	-0.0476012	-0.0549633	-0.0443219	-0.0419159	-0.0498452	-0.0345247	-0.0401685	-0.0373456	-0.0556111	-0.0608672	-0.0538017	-0.0454642	-0.0100466
47	-0.0362361	-0.0481871	-0.0279811	-0.0310015	-0.0516515	-0.0545453	-0.0477763	-0.0420589	-0.0495789	-0.0353242	-0.0414401	-0.0399508	-0.0560405	-0.0666459	-0.0552739	-0.0462239	-0.007886
48	-0.0359252	-0.0487585	-0.0330635	-0.0308411	-0.0523452	-0.0562686	-0.0500799	-0.044933	-0.050046	-0.0378523	-0.0437022	-0.0392664	-0.0599216	-0.0655556	-0.0517109	-0.0435306	-0.012293
49	-0.0358105	-0.0479762	-0.0297285	-0.0346622	-0.0525711	-0.0583592	-0.0545849	-0.0437252	-0.0492835	-0.0377501	-0.0382803	-0.0381833	-0.0577507	-0.0636889	-0.0491884	-0.0472796	-0.00981462
50	-0.0384854	-0.0496941	-0.030575	-0.0318417	-0.0535091	-0.0613644	-0.053582	-0.0457738	-0.0543947	-0.0395209	-0.0413926	-0.0409988	-0.0571871	-0.0665537	-0.0530831	-0.0487107	-0.0111861
51	-0.0380838	-0.0484357	-0.0293712	-0.0333571	-0.0539591	-0.0568712	-0.0522625	-0.0435273	-0.0550344	-0.0355216	-0.0409168	-0.040536	-0.062039	-0.0647462	-0.0560478	-0.0467325	-0.0100124
52	-0.03781	-0.0476024	-0.0313712	-0.0329561	-0.0545669	-0.0586869	-0.0556999	-0.0435361	-0.0546257	-0.0391452	-0.0446638	-0.0449739	-0.0568873	-0.0706624	-0.0557754	-0.0436216	-0.0108218
53	-0.0395797	-0.0487227	-0.0319798	-0.0304116	-0.0511039	-0.0559215	-0.0524673	-0.047436	-0.0534353	-0.0399164	-0.0400921	-0.0407611	-0.0577289	-0.0666728	-0.0548924	-0.045482	-0.00746119
54	-0.0403196	-0.0511931	-0.0308621	-0.0334606	-0.0521044	-0.0566798	-0.0522114	-0.0443077	-0.0530335	-0.0413098	-0.0410196	-0.0422484	-0.0591108	-0.0702606	-0.0531269	-0.0446018	-0.0105842
55	-0.0405301	-0.0488268	-0.0312218	-0.0326208	-0.0546066	-0.0574863	-0.0556123	-0.047196	-0.0528575	-0.0438606	-0.0407667	-0.042417	-0.0604656	-0.0662154	-0.0511542	-0.0434768	-0.00916851
56	-0.0401106	-0.0504465	-0.0290176	-0.0326835	-0.0556336	-0.0569545	-0.0546769	-0.0438863	-0.0534934	-0.0386358	-0.0392597	-0.0407125	-0.0619365	-0.0653213	-0.0524938	-0.0471106	-0.0120849
57	-0.0394745	-0.048058	-0.0301507	-0.0328652	-0.0541247	-0.06207	-0.0554352	-0.0469857	-0.0512896	-0.0423144	-0.0379534	-0.0408601	-0.0614805	-0.06381	-0.0555699	-0.0430472	-0.0098797
58	-0.0392269	-0.0489745	-0.0333862	-0.0330538	-0.0538289	-0.0558061	-0.0567171	-0.04483	-0.0503484	-0.0404844	-0.0378167	-0.040642	-0.0599184	-0.0666087	-0.0530637	-0.0417322	-0.0098955
59	-0.0357874	-0.0452365	-0.0335222	-0.0298568	-0.0534492	-0.0603743	-0.0511306	-0.0443918	-0.0502305	-0.0404969	-0.0376942	-0.0409265	-0.0570114	-0.0618863	-0.0492405	-0.0401466	-0.0117518
60	-0.038947	-0.0449737	-0.0306274	-0.0325747	-0.0526324	-0.0544087	-0.0543548	-0.0433226	-0.04796	-0.0378843	-0.0370014	-0.0381631	-0.0595876	-0.0648845	-0.053706	-0.0388923	-0.0111182
61	-0.0391186	-0.0461676	-0.0293432	-0.0301465	-0.0511605	-0.0557999	-0.0521373	-0.0437196	-0.0491118	-0.0369263	-0.0391565	-0.0396153	-0.0608348	-0.0609901	-0.0507124	-0.0412343	-0.0103973
62	-0.0402137	-0.0434887	-0.0300972	-0.0321342	-0.0511231	-0.0568541	-0.0502556	-0.0408156	-0.0510545	-0.0378166	-0.0356788	-0.0379645	-0.0584349	-0.0609698	-0.0531273	-0.0384353	-0.0103655
63	-0.0365928	-0.0455798	-0.0320608	-0.0337778	-0.0508766	-0.0560482	-0.0505047	-0.0446853	-0.0482242	-0.0386887	-0.0384682	-0.036724	-0.0579808	-0.0583709	-0.0527347	-0.036888	-0.0092403
64	-0.0378764	-0.0439968	-0.0295378	-0.0325407	-0.0523395	-0.0534561	-0.0498124	-0.0466321	-0.0476685	-0.0394536	-0.03974	-0.0365146	-0.05808	-0.0586788	-0.0480938	-0.0388624	-0.00937283
65	-0.036403	-0.0434677	-0.0264943	-0.0292739	-0.0476509	-0.0532029	-0.0480073	-0.0433387	-0.0473901	-0.036613	-0.0391223	-0.0342073	-0.0541256	-0.0598803	-0.0427021	-0.0413274	-0.0100612
66	-0.0376141	-0.0482461	-0.0261816	-0.0288071	-0.0495336	-0.0504012	-0.0460692	-0.0426977	-0.0484175	-0.038263	-0.037611	-0.0339586	-0.0559594	-0.05671	-0.0475959	-0.0383232	-0.0132207
67	-0.0377806	-0.0428208	-0.0293307	-0.0295295	-0.0475288	-0.0541947	-0.0475386	-0.0416206	-0.0433762	-0.0344087	-0.033772	-0.0321955	-0.0560519	-0.0517691	-0.0435717	-0.036782	-0.0112946
68	-0.0355895	-0.0411306	-0.0281893	-0.0298715	-0.0462404	-0.0500171	-0.0447629	-0.0390253	-0.0464947	-0.0379015	-0.034577	-0.0350235	-0.0547518	-0.0497522	-0.0460682	-0.0367681	-0.0103854
69	-0.0375658	-0.0427603	-0.0271137	-0.0282823	-0.0444099	-0.0484651	-0.0483385	-0.0404309	-0.0468907	-0.036763	-0.0320997	-0.0346931	-0.0550776	-0.0540492	-0.0441791	-0.0364427	-0.0132074
70	-0.0338331	-0.0380759	-0.0237868	-0.0297837	-0.0446171	-0.0455955	-0.0463163	-0.0395002	-0.0424756	-0.0351444	-0.0305876	-0.0300023	-0.0569904	-0.0494438	-0.0515994	-0.038335	-0.0140714
71	-0.0337337	-0.0390897	-0.0226308	-0.0314594	-0.0437558	-0.0455883	-0.0444501	-0.0383566	-0.0427895	-0.0337715	-0.0321219	-0.0355676	-0.0545783	-0.0495853	-0.0464525	-0.0386416	-0.00916512
72	-0.0346079	-0.0383052	-0.0235303	-0.0282777	-0.0420025	-0.042285	-0.043244	-0.0369765	-0.0398242	-0.0321487	-0.0320993	-0.0358595	-0.0513643	-0.0467473	-0.0387329	-0.0362048	-0.00657093
73	-0.0330466	-0.0392761	-0.0256807	-0.02737	-0.0445916	-0.0390825	-0.0389448	-0.0362951	-0.0405563	-0.0340336	-0.0278916	-0.0359543	-0.0547535	-0.046242	-0.0428054	-0.0334856	-0.00866355
74	-0.0325475	-0.0386127	-0.0237406	-0.0292724	-0.0403536	-0.0440264	-0.0426834	-0.0359145	-0.0364305	-0.0300528	-0.032188	-0.0345368	-0.0508627	-0.0423773	-0.0444302	-0.0348102	-0.00682825
75	-0.030225	-0.0379223	-0.024828	-0.026473	-0.0428969	-0.0427025	-0.0378354	-0.0370625	-0.0353919	-0.0294753	-0.0295378	-0.0281116	-0.046948	-0.0447814	-0.0400637	-0.0344553	-0.00979868
76	-0.0338664	-0.0372282	-0.0252194	-0.0298668	-0.039377	-0.0425773	-0.0407573	-0.037463	-0.0394696	-0.0272145	-0.0294723	-0.0272954	-0.0508445	-0.0459859	-0.0394256	-0.034716	-0.012463
77	-0.0308809	-0.0376134	-0.0243345	-0.0285125	-0.0415743	-0.0398738	-0.0375387	-0.0353699	-0.0352175	-0.0301872	-0.03011	-0.0306905	-0.0469548	-0.03989	-0.0346641	-0.0304583	-0.00868517
78	-0.0283276	-0.0372152	-0.0248502	-0.0272018	-0.0355094	-0.037135	-0.0408363	-0.0351387	-0.0346975	-0.0302694	-0.028478	-0.0302613	-0.0491382	-0.0424639	-0.0357855	-0.0324607	-0.00985771
79	-0.0286267	-0.0336134	-0.0233462	-0.02649	-0.035835	-0.0404297	-0.0372336	-0.0317505	-0.0364566	-0.02782	-0.0315824	-0.0267094	-0.0433485	-0.0376035	-0.03802	-0.0304345	-0.00746511
80	-0.0295118	-0.0326233	-0.024558	-0.023773	-0.0339473	-0.0341197	-0.041717	-0.0330865	-0.0348239	-0.0270269	-0.0293486	-0.0311919	-0.042204	-0.0335217	-0.0350923	-0.0306548	-0.00993996
81	-0.0240761	-0.0321403	-0.0237632	-0.0232617	-0.0335025	-0.0362419	-0.0372601	-0.0269624	-0.0364997	-0.02865	-0.0286594	-0.0248619	-0.0424003	-0.0403697	-0.0344088	-0.0286105	-0.00872396
82	-0.0285899	-0.032128	-0.019872	-0.023066	-0.0351799	-0.0358965	-0.036176	-0.0314823	-0.0351218	-0.0263377	-0.0308127	-0.0247681	-0.040917	-0.0328737	-0.0355758	-0.0313565	-0.00835196
83	-0.0276778	-0.0303288	-0.0189772	-0.0235495	-0.0326991	-0.0346532	-0.0355315	-0.0303889	-0.0323857	-0.0234647	-0.0276282	-0.0255331	-0.0399713	-0.0345076	-0.035471	-0.0279732	-0.0106004
84	-0.0246546	-0.0306409	-0.0183222	-0.0213052	-0.0336212	-0.0342888	-0.0347536	-0.02788	-0.0307426	-0.0250765	-0.0243072	-0.0260693	-0.0403347	-0.0340496	-0.0346916	-0.0253423	-0.0106878
85	-0.0260831	-0.0280491	-0.0221899	-0.0222975	-0.0314448	-0.0317643	-0.0301889	-0.0306821	-0.0291964	-0.0220711	-0.0255059	-0.0245736	-0.0389751	-0.033806	-0.0313184	-0.0265758	-0.0107967
86	-0.0262605	-0.0308689	-0.0188169	-0.0203329	-0.0290806	-0.0324956	-0.0327392	-0.0308419	-0.0310914	-0.0222661	-0.0222717	-0.0238356	-0.0366113	-0.0324685	-0.0318891	-0.0250196	-0.0119411
87	-0.0222434	-0.0288603	-0.0197328	-0.0199878	-0.0323483	-0.0315969	-0.0331378	-0.0292035	-0.0303988	-0.0245244	-0.0237161	-0.0230978	-0.0399854	-0.0320896	-0.0316119	-0.025656	-0.0114161
88	-0.0245849	-0.0270956	-0.0170928	-0.0207931	-0.0278187	-0.0281018	-0.0259045	-0.0298686	-0.027847	-0.021609	-0.0226375	-0.020329	-0.0402194	-0.0336534	-0.0284088	-0.0262817	-0.0121064
89	-0.0223382	-0.02568	-0.0172849	-0.0208315	-0.0293945	-0.0333558	-0.0295239	-0.0284859	-0.031743	-0.0200721	-0.0237158	-0.0222987	-0.0401196	-0.0291722	-0.0308374	-0.0236809	-0.0106686
90	-0.0242197	-0.0271576	-0.0176554	-0.017488	-0.0280501	-0.032378	-0.0284587	-0.0291709	-0.031204	-0.0203461	-0.026458	-0.0244648	-0.0404006	-0.0274469	-0.0291554	-0.0212868	-0.00949463
91	-0.0218158	-0.0256593	-0.0199375	-0.02057	-0.0290245	-0.0291378	-0.027689	-0.0262498	-0.0279915	-0.0224183	-0.0245126	-0.0240609	-0.039578	-0.0311758	-0.0297753	-0.0188595	-0.0104671
92	-0.023763	-0.0286818	-0.0132795	-0.0211051	-0.0301359	-0.0282471	-0.0292594	-0.02808	-0.0276765	-0.0207053	-0.0241566	-0.0225588	-0.0367425	-0.0265224	-0.0321758	-0.0196457	-0.0102532
93	-0.0243482	-0.0309657	-0.0149554	-0.0194593	-0.0274098	-0.0312831	-0.0275306	-0.0269915	-0.0277797	-0.0220216	-0.0202751	-0.0200533	-0.0360642	-0.031131	-0.0293227	-0.0195576	-0.00995022
94	-0.0255358	-0.0232883	-0.0151627	-0.0210939	-0.0249314	-0.0286061	-0.0323808	-0.0238853	-0.0270783	-0.0240881	-0.0220251	-0.0209831	-0.0368855	-0.0274842	-0.0258102	-0.0220498	-0.00667629
95	-0.023637	-0.0245587	-0.0115204	-0.0197153	-0.0255609	-0.0306229	-0.0293253	-0.0228337	-0.0264581	-0.0209359	-0.0218267	-0.0213658	-0.0324668	-0.0248436	-0.0254036	-0.0189094	-0.00992466
96	-0.0222026	-0.0295791	-0.0142359	-0.0211665	-0.0278787	-0.0276108	-0.0263772	-0.023443	-0.02909	-0.0168629	-0.0204566	-0.0229899	-0.0351918	-0.0285298	-0.023406	-0.0200811	-0.0115052
97	-0.0222478	-0.0252985	-0.0163384	-0.0194117	-0.0243183	-0.0269843	-0.0282533	-0.0244812	-0.0272386	-0.020299	-0.0224238	-0.0229745	-0.0338844	-0.0248655	-0.0274425	-0.0247248	-0.0102485
98	-0.0241756	-0.0237872	-0.0132853	-0.0170185	-0.0277833	-0.0236912	-0.0262723	-0.0220008	-0.0278003	-0.0202113	-0.0212546	-0.0194199	-0.0303722	-0.026694	-0.0260609	-0.0185258	-0.008525
99	-0.0180231	-0.0263195	-0.0170435	-0.0182052	-0.0230404	-0.0238096	-0.025377	-0.0206348	-0.0267462	-0.0195058	-0.0214428	-0.0190914	-0.0306049	-0.027034	-0.0279783	-0.0195589	-0.0106688
100	-0.0190256	-0.0218384	-0.0169666	-0.0176864	-0.0215924	-0.0204059	-0.0268906	-0.0221485	-0.0246024	-0.0174278	-0.0205984	-0.0192392	-0.03065	-0.0241992	-0.0276395	-0.0167235	-0.00903379

## Sheet: HB5
frames	16ol	17ol	18ol	19ol	26ol	26one	27ol	27one	28ol	28one	29ol	29one	6al	7al	8al	9al	air
1	-0.0179055	-0.023103	-0.0243598	-0.0156101	-0.0120605	-0.0172761	-0.0171992	-0.0273842	-0.0162339	-0.0206803	-0.0143252	-0.017315	-0.027921	-0.0138905	-0.018152	-0.0192382	-0.028687
2	-0.0145631	-0.0195317	-0.0189841	-0.0159545	-0.00969358	-0.0191595	-0.0150081	-0.0221722	-0.0106878	-0.0171172	-0.0153634	-0.0158151	-0.0225899	-0.00987091	-0.0204551	-0.0139304	-0.0196533
3	-0.0162375	-0.0166223	-0.0197252	-0.0160496	-0.0104692	-0.00864682	-0.0130813	-0.0169695	-0.00747393	-0.0117978	-0.011615	-0.0131416	-0.0187969	-0.00451236	-0.011478	-0.0141138	-0.0148018
4	-0.00455791	-0.0143026	-0.0148458	-0.0135841	-0.00656866	-0.00813653	-0.00844716	-0.0125075	-0.00639938	-0.00839738	-0.0128837	-0.0066362	-0.0123821	-0.00708372	-0.00738989	-0.0121008	-0.0119286
5	-0.00610297	-0.00964661	-0.0113131	-0.0118099	-0.000115811	-0.00989109	-0.0100098	-0.014434	-0.00659634	-0.00705309	-0.00457532	-0.00694708	-0.0140808	-0.00112202	-0.00903357	-0.0048417	-0.0069077
6	-0.0074486	-0.00517781	-0.011548	-0.0121653	-0.00389692	-0.00758926	-0.00576357	-0.00600976	-0.0001588	-0.00414464	-0.00442996	-0.00250455	-0.00927282	-0.0017873	-0.00491175	-0.00603355	-0.0038446
7	-0.00358861	-0.00326275	-0.010502	-0.00904432	0.00704067	-0.00452944	-0.00257001	-0.00581308	-0.00158539	0.0001233	-0.00538335	-0.00086764	-0.00536809	-0.00088637	-0.00748544	-0.00019214	-0.00750413
8	0.00622965	-0.00478575	-0.00794851	-0.0020977	0.00185775	8.18425e-05	-0.00292306	0.00161156	0.00087508	-0.00422629	-0.00128239	-0.00134595	-0.00611657	-0.00209967	-0.0107253	-0.00122123	-0.00347395
9	-0.00548526	-0.001957	-0.00274015	-0.00205676	-0.00260848	-0.000857225	0.000304104	-0.00187741	-0.00208754	-0.00291923	-0.00212484	-0.000556253	-0.000481591	0.000537312	-0.00302064	-0.00164666	0.000211435
10	0.0022156	-0.00228006	0.00339627	0.00305645	0.00325061	-0.000439135	0.000230635	0.00132389	0.000866461	-0.000687062	-0.00380679	-0.00210103	0.00023805	0.000217015	0.00041743	0.00116185	-0.000199816
11	0.00396653	0.00187168	-0.000378605	-0.000762815	0.00199576	0.00149893	0.0014194	-0.00043252	0.00093319	0.00363118	0.00263516	0.00197173	0.000274396	0.00441653	0.00292065	0.00123631	0.0032418
12	0.00136688	0.00289883	0.00611429	0.00517032	0.00795119	0.00612544	0.00162419	0.00324777	0.00151048	0.00212497	0.00696438	0.00258382	0.00163262	0.00420126	0.00260495	0.00197975	0.0054023
13	0.00621505	0.00320022	0.00093836	0.0066471	0.0101879	0.0063442	0.00559586	0.00600088	0.00343286	0.00471835	0.00569785	0.00584465	0.00278643	0.00432487	0.00413471	0.00399031	0.00650749
14	0.00451288	0.00558503	0.00485423	0.00673556	0.0110583	0.00734233	0.00559738	0.00327907	0.00057447	0.0108451	0.0113591	0.00596226	0.00316581	0.00291647	0.00594202	0.00553307	0.0088756
15	0.00732604	0.00903993	0.00933846	0.00565082	0.0143522	0.00441584	0.00742894	0.00360172	0.00113291	0.00919104	0.0126107	0.0131515	0.00216575	0.00267611	0.00571869	0.00463571	0.00711864
16	0.013371	0.00953665	0.0117296	0.0072913	0.0153464	0.00621475	0.00854312	0.00552342	0.00758134	0.0187344	0.00969032	0.0101789	0.00712746	0.0166411	0.00942918	0.00667588	0.00978121
17	0.0124424	0.0157991	0.0150878	0.0134508	0.0120286	0.0102186	0.0122513	0.0157079	0.0130846	0.0174885	0.0176373	0.0110354	0.0066821	0.022622	0.0116979	0.0109637	0.00933036
18	0.0187313	0.025121	0.0160909	0.0164002	0.0129228	0.0118989	0.0254236	0.0111133	0.0215453	0.0271676	0.0231387	0.0238449	0.0157717	0.0221922	0.0184683	0.0242988	0.016871
19	0.0308818	0.0331955	0.0286534	0.0208736	0.0125823	0.012688	0.0329445	0.0200989	0.0262201	0.0331528	0.030913	0.0300723	0.0268209	0.0296586	0.0196511	0.0261774	0.0178958
20	0.0366894	0.0425257	0.0378603	0.0246299	0.0172375	0.0269774	0.0432112	0.0293454	0.035181	0.0407136	0.040318	0.0396843	0.0280433	0.0348601	0.0276827	0.0298799	0.0182126
21	0.04277	0.0478541	0.0437889	0.036388	0.0204278	0.0202292	0.0475534	0.0332616	0.0358713	0.0480486	0.0424392	0.0414104	0.0276744	0.0415491	0.0406477	0.03437	0.0220936
22	0.0490908	0.0510965	0.0485283	0.0327258	0.0165489	0.0259805	0.0555845	0.0399803	0.0441662	0.0498506	0.0505707	0.0487444	0.0337559	0.0473542	0.042008	0.0428864	0.0222094
23	0.0513081	0.0556639	0.0539442	0.0397417	0.0165257	0.0266346	0.0580741	0.0395225	0.0466302	0.0570995	0.0521611	0.0516211	0.0359174	0.0457257	0.0464477	0.0462629	0.0205024
24	0.0518842	0.0639686	0.0564899	0.0431589	0.0156748	0.0292849	0.0587675	0.038706	0.0467139	0.059183	0.0554585	0.0573133	0.0339733	0.0490094	0.0494537	0.0520289	0.0229811
25	0.060244	0.06304	0.0548911	0.043368	0.0167423	0.026138	0.0651094	0.0422749	0.0485425	0.0572475	0.0615395	0.0609471	0.0328574	0.0466546	0.04223	0.0535261	0.0252698
26	0.0613783	0.0606236	0.0626717	0.0443938	0.0203456	0.0346815	0.063732	0.0421653	0.0480644	0.0599395	0.058897	0.0636196	0.0400098	0.045577	0.0451643	0.0536955	0.0221177
27	0.0565575	0.0623074	0.0598146	0.0380171	0.0183305	0.0306198	0.0625918	0.0396366	0.0484933	0.0651132	0.0595497	0.0630206	0.0378258	0.0442387	0.0417518	0.0537608	0.0244086
28	0.060536	0.0620954	0.0619632	0.0447683	0.016191	0.0315404	0.0665044	0.0418924	0.0513863	0.0571626	0.062464	0.0605115	0.0358169	0.0454497	0.0370315	0.0547131	0.0224813
29	0.0526451	0.0586084	0.0553413	0.0457016	0.0190973	0.0314967	0.0591453	0.0420669	0.0521575	0.0559935	0.0594022	0.0606097	0.0393142	0.0426	0.041037	0.0563498	0.0249047
30	0.0502483	0.057622	0.0639924	0.0438834	0.0238339	0.0338389	0.057749	0.0379534	0.0486761	0.0596737	0.0600181	0.0649523	0.036673	0.038446	0.040709	0.0503598	0.0268367
31	0.0441481	0.057472	0.060602	0.0440875	0.0232397	0.030852	0.0565033	0.039158	0.0463655	0.0518245	0.0578654	0.0588091	0.0352856	0.0371807	0.0385189	0.0456677	0.0226123
32	0.051431	0.0546648	0.0561893	0.0340782	0.0200296	0.0334775	0.053374	0.0390897	0.0436453	0.0471155	0.0556249	0.052468	0.0360967	0.0363453	0.0356168	0.0473457	0.0212105
33	0.0396779	0.0552852	0.052817	0.0383244	0.0247527	0.0327463	0.049591	0.032466	0.0382857	0.0451963	0.0475968	0.0531187	0.0348802	0.0350482	0.032383	0.0446065	0.0261183
34	0.0336387	0.0500569	0.045638	0.0289258	0.024847	0.0291362	0.0460313	0.0304081	0.034636	0.0413205	0.0502641	0.0477518	0.0298537	0.0327866	0.0244327	0.0447258	0.0213529
35	0.032454	0.0441404	0.046967	0.0348609	0.0251471	0.0268927	0.0452278	0.0307438	0.0300229	0.038948	0.0416171	0.042804	0.0282739	0.0271572	0.0234049	0.0398698	0.0221636
36	0.0219705	0.0399708	0.0415969	0.0269914	0.0222995	0.0281186	0.038694	0.0278749	0.0323103	0.0350847	0.044838	0.043097	0.0284577	0.0235138	0.0192398	0.0342346	0.0227563
37	0.0153097	0.0368308	0.0370316	0.0227772	0.0205502	0.0281438	0.0329912	0.0313247	0.0264645	0.0322848	0.0360417	0.0388698	0.0254681	0.0180538	0.0205869	0.035196	0.0206548
38	0.00313732	0.0277776	0.0421754	0.0217142	0.0309638	0.0251224	0.0315441	0.0216067	0.022725	0.0319136	0.0312962	0.03277	0.026947	0.0172277	0.0171195	0.0285948	0.0186421
39	0.00614349	0.029309	0.0317539	0.0170713	0.0230567	0.024352	0.0293808	0.0219959	0.0185622	0.0273073	0.0310968	0.0251325	0.023325	0.0162773	0.0124045	0.0273738	0.0169492
40	0.00955793	0.024039	0.0278958	0.0165944	0.0249672	0.0150534	0.018427	0.0214704	0.0145615	0.0217854	0.0260854	0.0235702	0.0171583	0.013356	0.00802691	0.0205596	0.0141737
41	-0.000647031	0.0191077	0.0292564	0.0100906	0.0282511	0.0191988	0.0182856	0.0178984	0.00855217	0.0245438	0.0226487	0.0220012	0.0160368	0.00661662	0.00831163	0.0195634	0.018807
42	-0.00237121	0.0140451	0.0191031	0.00974565	0.0277883	0.0196846	0.014996	0.0188812	0.00944972	0.0256017	0.0205112	0.020624	0.0167683	0.0104947	0.00357858	0.0117942	0.0159656
43	-0.00303726	0.00923876	0.0179803	0.00560945	0.0238881	0.0192949	0.0105268	0.0208493	0.000525925	0.0136595	0.0145564	0.0129071	0.0185664	0.00606674	-0.00293082	0.0124059	0.0174351
44	-0.0124027	0.00284662	0.0158428	0.00391407	0.0320013	0.0174993	0.00218885	0.0154194	-0.00084553	0.0116503	0.0112181	0.0127758	0.0129134	0.00443834	0.00073278	0.0101818	0.0156801
45	-0.00300768	-0.00462991	0.00874074	-0.00235927	0.028766	0.0191118	0.00230416	0.0166802	-0.00495798	0.0137309	0.00536358	0.0061129	0.0141514	0.00452105	-0.00514822	0.00684875	0.0124302
46	-0.0116166	-0.00491567	0.00703337	-0.00317511	0.0312949	0.0134239	0.000176085	0.0153724	-0.0123321	0.0107664	0.00088817	0.0105007	0.0143493	-0.00485472	-0.00961532	0.00508758	0.0136756
47	-0.00928408	-0.0139179	0.00432692	-0.0035577	0.0293747	0.0166641	-0.00271613	0.0146746	-0.0170684	0.00968201	0.00149275	0.00210115	0.0111161	0.00244962	-0.00322129	-0.000860625	0.0127268
48	-0.0159076	-0.014523	0.00506739	-0.0101904	0.0265474	0.0125748	-0.00424346	0.0118496	-0.0174091	0.00425738	-0.00236202	-0.00219174	0.00807584	-0.00309964	-0.0108126	-0.000928	0.0130817
49	-0.0178479	-0.0154647	-0.0038222	-0.00696037	0.0330691	0.016643	-0.011281	0.0083229	-0.0221493	0.00234439	-0.0018475	-0.00634171	0.00753712	-0.0124699	-0.0121999	-0.00378405	0.00854781
50	-0.0167751	-0.0193166	-0.00149823	-0.00676306	0.0316514	0.00857511	-0.0134454	0.0106309	-0.0246405	0.00211787	-0.0123078	-0.00863308	0.0131199	-0.00660805	-0.0120677	-0.00846099	0.0129555
51	-0.0180681	-0.0226013	-0.00904316	-0.00945706	0.0358435	0.0154408	-0.0193926	0.0083419	-0.0253456	-0.000445346	-0.0109725	-0.0132353	0.00336444	-0.00790679	-0.0213173	-0.00961973	0.016513
52	-0.02454	-0.0272534	-0.00945583	-0.00860997	0.0372513	0.0104709	-0.0188248	0.0114516	-0.0333658	-0.00402449	-0.0135	-0.0127994	0.005483	-0.00930889	-0.0159898	-0.012111	0.0112398
53	-0.0227389	-0.0261358	-0.0116218	-0.0146725	0.0292533	0.00813427	-0.0259283	0.0133842	-0.0329414	-0.00460703	-0.0177669	-0.0163199	0.0051287	-0.00951429	-0.011398	-0.0142689	0.0193393
54	-0.0241971	-0.0266386	-0.0140485	-0.0139592	0.0304588	0.00939143	-0.027053	0.00730045	-0.0330935	-0.00496617	-0.0189838	-0.0183002	0.00594375	-0.0090365	-0.0201284	-0.0125716	0.0165966
55	-0.0307499	-0.0284096	-0.0195581	-0.0134744	0.0374813	0.0144192	-0.0293733	0.00589954	-0.037801	-0.00979389	-0.0236058	-0.0214918	0.00269553	-0.00956206	-0.0161077	-0.0221906	0.016404
56	-0.0327515	-0.0290998	-0.0175831	-0.0171586	0.0348312	0.0155011	-0.0325665	0.0084054	-0.0398818	-0.0134784	-0.0244296	-0.0266327	0.00433644	-0.0141019	-0.0179284	-0.0241864	0.0154419
57	-0.0264499	-0.0319914	-0.0199993	-0.0172749	0.03267	0.0132717	-0.0314676	9.105e-05	-0.0390522	-0.0114397	-0.0243287	-0.0310696	0.00076796	-0.0165262	-0.0270376	-0.0251111	0.0141932
58	-0.0390572	-0.0287944	-0.0218754	-0.0164821	0.0296527	0.0123013	-0.0303411	0.00442265	-0.0411241	-0.0103937	-0.0286076	-0.0339089	-0.000647765	-0.00985626	-0.0211754	-0.024041	0.0131794
59	-0.0313502	-0.0334913	-0.0238824	-0.0219223	0.0343822	0.0146426	-0.0313954	0.00499285	-0.0375936	-0.00998736	-0.0263208	-0.0330397	-0.00326044	-0.0108193	-0.0183227	-0.025564	0.015775
60	-0.0320551	-0.0362049	-0.0271817	-0.0221818	0.0346856	0.00591255	-0.0351378	0.0034609	-0.0423435	-0.0206309	-0.0286689	-0.0316084	-0.00322587	-0.011463	-0.019721	-0.02598	0.0163153
61	-0.0322579	-0.0345648	-0.0290099	-0.0241502	0.0361793	0.0143877	-0.0340098	0.00649456	-0.0414165	-0.0175015	-0.0318671	-0.03811	-0.000146775	-0.012785	-0.0270063	-0.0286857	0.0142773
62	-0.0345034	-0.0400022	-0.0275651	-0.024391	0.0359617	0.00848803	-0.0380568	-0.0001752	-0.0451861	-0.0181407	-0.0302734	-0.0401414	-0.0007866	-0.0157982	-0.026011	-0.0296729	0.0139586
63	-0.0408277	-0.0346919	-0.0298286	-0.0259855	0.0272953	0.0132296	-0.0355497	0.0039907	-0.0421008	-0.0184952	-0.0377174	-0.0382384	0.000241656	-0.0129163	-0.0249474	-0.0389166	0.0174488
64	-0.0377706	-0.038039	-0.0303717	-0.0225677	0.0259325	0.0121847	-0.0358169	0.002899	-0.0460817	-0.0178498	-0.0326984	-0.0354726	-0.00386234	-0.00812773	-0.0251913	-0.0348955	0.0124283
65	-0.0339184	-0.0438438	-0.0305439	-0.0308324	0.0346205	0.0131987	-0.038387	0.00274698	-0.044854	-0.0177212	-0.0325146	-0.0355953	-0.0010283	-0.0136527	-0.0258102	-0.0430012	0.0158486
66	-0.0325464	-0.0387032	-0.0341299	-0.0240081	0.0357364	0.0122361	-0.0380826	0.00147243	-0.04384	-0.02243	-0.0354633	-0.0420723	-0.000221405	-0.0105685	-0.0250422	-0.0420015	0.0157497
67	-0.0353364	-0.0468387	-0.0273808	-0.0289713	0.0306698	0.00964555	-0.0382397	-0.00032845	-0.0485616	-0.020695	-0.0327791	-0.0340938	0.0011264	-0.00933125	-0.0309179	-0.0345998	0.0128817
68	-0.0416496	-0.0467479	-0.0327486	-0.0305624	0.0258715	0.0103171	-0.0388824	0.00367744	-0.0446121	-0.013593	-0.0365552	-0.0375377	-0.00125564	-0.0114153	-0.0277825	-0.0420365	0.0129733
69	-0.0360657	-0.0426509	-0.0302449	-0.026138	0.0282945	0.0119707	-0.0452063	0.00171549	-0.0465079	-0.0155444	-0.0351852	-0.0416593	0.00068497	-0.0124472	-0.022999	-0.0413467	0.0147631
70	-0.0394659	-0.0484543	-0.0333879	-0.0294709	0.0315995	0.00663792	-0.0372792	0.00387247	-0.0428704	-0.0159526	-0.0322561	-0.0375202	0.000922917	-0.00864704	-0.0237431	-0.0438657	0.0196826
71	-0.0375235	-0.0434874	-0.0324427	-0.0277553	0.0235141	0.0139275	-0.0443349	0.00327431	-0.0432217	-0.0187071	-0.0326269	-0.0424002	0.00327348	-0.0134777	-0.0248823	-0.0447702	0.0161124
72	-0.029765	-0.0458797	-0.0342678	-0.0231708	0.0254324	0.0126488	-0.0427915	0.00508568	-0.0441231	-0.0142654	-0.0344298	-0.0442577	0.00152662	-0.0174673	-0.028297	-0.0461286	0.0170391
73	-0.0383058	-0.045426	-0.0328271	-0.0251593	0.025876	0.0100711	-0.0401197	0.00070045	-0.0449686	-0.0150649	-0.0342507	-0.0398288	0.00392248	-0.0182122	-0.0233019	-0.0422151	0.0165043
74	-0.0401277	-0.0427544	-0.0322723	-0.0268883	0.031441	0.0156914	-0.0387294	0.00233301	-0.0449044	-0.0137665	-0.0351185	-0.0377631	0.000677298	-0.0113306	-0.0256826	-0.0412833	0.0159847
75	-0.0370672	-0.0389914	-0.030968	-0.0278813	0.0336919	0.0143269	-0.0385282	0.00532538	-0.0417991	-0.0158406	-0.0389763	-0.0364445	0.00281973	-0.0124177	-0.0246741	-0.0409847	0.0168382
76	-0.0407441	-0.0394402	-0.0306732	-0.0309369	0.0300536	0.0155567	-0.0397779	0.00947244	-0.0420409	-0.0166169	-0.0305474	-0.0393858	0.00254736	-0.0131913	-0.0267348	-0.0426206	0.0199228
77	-0.0389794	-0.0366087	-0.0322525	-0.0298533	0.0330512	0.0159533	-0.0397907	0.00469609	-0.0404865	-0.00978736	-0.0366454	-0.0403411	0.00815215	-0.0154547	-0.0255194	-0.0445603	0.0204206
78	-0.0389179	-0.0386038	-0.0273904	-0.0304431	0.0344409	0.0122784	-0.0375857	0.00470514	-0.0395575	-0.0104443	-0.0318842	-0.0391401	0.000165856	-0.0113553	-0.0190422	-0.0423383	0.0215866
79	-0.0437905	-0.0335821	-0.025787	-0.0268307	0.0348866	0.0197972	-0.033385	0.00247386	-0.041039	-0.0089443	-0.0315455	-0.0363878	0.0036411	-0.0118374	-0.0178605	-0.0422378	0.0207737
80	-0.0309586	-0.0323155	-0.0322047	-0.0286191	0.0339681	0.0201967	-0.0381162	0.00309342	-0.0428195	-0.006395	-0.0334353	-0.0348054	0.0054463	-0.0107866	-0.0204775	-0.0378504	0.0211568
81	-0.0370052	-0.0377014	-0.030378	-0.029281	0.0321359	0.0128985	-0.0381745	0.00513879	-0.0393648	-0.00935916	-0.0329209	-0.0361313	0.00741889	-0.0123364	-0.0144134	-0.0360729	0.0216561
82	-0.033559	-0.0336305	-0.0290394	-0.0283901	0.0341204	0.0191316	-0.0398039	0.00990479	-0.0416743	-0.0054094	-0.0350336	-0.0306872	0.00554554	-0.0153171	-0.0171188	-0.0358365	0.0161373
83	-0.0357801	-0.0317286	-0.0252755	-0.0291157	0.0321303	0.0186192	-0.0370221	0.00761775	-0.041363	-0.00933694	-0.0287769	-0.0261514	0.0060449	-0.00983747	-0.0144371	-0.0392953	0.0181094
84	-0.0359809	-0.0309188	-0.0264475	-0.0263481	0.0281548	0.0210933	-0.0358002	0.00382302	-0.0390626	-0.00697976	-0.0274698	-0.0278541	0.00540105	-0.0103798	-0.015358	-0.0338929	0.0221271
85	-0.0330529	-0.0322583	-0.0238579	-0.0287337	0.032284	0.0162608	-0.0300905	0.00793092	-0.0373127	-0.00654402	-0.0258816	-0.0304101	0.00702566	-0.00877171	-0.0136665	-0.0361116	0.0203791
86	-0.037888	-0.0253407	-0.0218034	-0.0288541	0.0257934	0.0166916	-0.0305413	0.00745192	-0.0397389	-0.000688685	-0.0296846	-0.0281761	0.00776854	-0.0117181	-0.0105778	-0.0330105	0.0208101
87	-0.0264434	-0.0286414	-0.0220137	-0.023017	0.029758	0.0193678	-0.0327407	0.00545283	-0.0390131	-0.00602867	-0.0279103	-0.0286693	0.00893313	-0.0066084	-0.00945127	-0.0297003	0.0204701
88	-0.0334978	-0.0254851	-0.0181147	-0.025764	0.0285232	0.0178633	-0.0311854	0.0104281	-0.0372621	-0.00803891	-0.0243705	-0.0260362	0.00913478	-0.00774743	-0.00400891	-0.0279866	0.0195639
89	-0.028281	-0.0233051	-0.0222411	-0.0232337	0.0298465	0.0230911	-0.03122	0.0102716	-0.0299382	-0.0102401	-0.0254496	-0.0229991	0.0101885	-0.00346141	-0.00618008	-0.0305198	0.0216646
90	-0.0270424	-0.0262396	-0.0209633	-0.0265854	0.0308746	0.0211958	-0.028297	0.00988683	-0.0348465	-0.0102918	-0.0237768	-0.0244327	0.0136168	-0.0041259	-0.00947941	-0.0259132	0.0248088
91	-0.0255837	-0.0194538	-0.0189061	-0.0237607	0.0306066	0.0189797	-0.0307076	0.0158589	-0.0309674	-0.00975665	-0.0200982	-0.0255987	0.0121206	-0.00176885	-0.0042776	-0.026374	0.0259343
92	-0.0172774	-0.0207829	-0.0183274	-0.0166586	0.0253763	0.0196634	-0.0282908	0.0135712	-0.0319438	-0.00678474	-0.0182948	-0.0266302	0.00859875	-0.0014664	-0.00339228	-0.0235203	0.0244942
93	-0.023838	-0.0193341	-0.0161251	-0.0190794	0.0232616	0.0184948	-0.0238466	0.0140965	-0.027417	-0.0027128	-0.0151904	-0.0247699	0.0100094	0.0028455	-0.00168733	-0.0216818	0.0259773
94	-0.0258336	-0.0204049	-0.0130028	-0.0195631	0.0234804	0.0268551	-0.0263016	0.0115733	-0.028408	-0.00494027	-0.0157239	-0.0242325	0.012834	0.00081555	-0.00358396	-0.0209742	0.026356
95	-0.0260789	-0.0171614	-0.0173977	-0.0177313	0.0273363	0.0230257	-0.0234691	0.0148238	-0.0272492	-0.00400585	-0.0167417	-0.0249923	0.0160515	9.84e-05	-0.000638705	-0.0177833	0.0281815
96	-0.0225715	-0.0139586	-0.0145348	-0.0179435	0.0279582	0.0173978	-0.0245054	0.0100247	-0.0264991	-0.0002204	-0.0164525	-0.023683	0.0151284	0.0015366	-0.00088974	-0.0180163	0.0257765
97	-0.0247013	-0.0121092	-0.0179048	-0.0159638	0.0228357	0.0244497	-0.0222969	0.0163536	-0.031004	0.00171787	-0.0134627	-0.0244789	0.0182397	0.0081275	0.00287978	-0.0167359	0.0243761
98	-0.0253353	-0.0137294	-0.0104792	-0.0144427	0.0229954	0.0296459	-0.023394	0.0169148	-0.0288663	0.00179164	-0.0132087	-0.0225778	0.0147256	0.0029995	0.00151773	-0.0139376	0.0270968
99	-0.0128365	-0.0071226	-0.0104977	-0.0192087	0.0265315	0.0257875	-0.0240641	0.0148793	-0.026735	0.00511492	-0.00918132	-0.0160085	0.0156392	0.0052147	0.00291609	-0.00976048	0.0259447
100	-0.0155307	-0.0122043	-0.0116132	-0.013884	0.0216144	0.0271413	-0.02141	0.0156212	-0.0211708	0.00153852	-0.011464	-0.0164127	0.0144642	0.00866179	0.0032683	-0.00882745	0.0280337

## Sheet: HB6
frames	16ol	17ol	18ol	19ol	26ol	26one	27ol	27one	28ol	28one	29ol	29one	6al	7al	8al	9al	air
1	0.0148519	0.00631819	0.0226285	0.0181419	0.00847326	0.0169642	0.0101913	0.0236903	0.00941479	0.00770515	0.0175445	0.0036448	0.0110913	0.0191028	0.00421961	0.00924057	0.0147084
2	0.0111078	-0.00321473	0.0104628	0.0178432	0.00629219	0.0053419	0.0094564	0.0191065	0.00725989	0.00798702	0.0156771	-0.004922	0.0116	0.00663611	0.0180856	0.00695584	0.0144487
3	0.0120634	0.00163468	0.0231218	0.0102378	0.0066043	0.0135461	0.0110094	0.0174124	0.00663029	0.00957348	0.00549438	-0.00189078	0.00936647	0.0200167	0.00180485	0.00793909	0.00451732
4	0.00849926	0.00614358	0.00359143	0.0155462	0.00684078	-0.00087824	-0.00112673	0.0133478	0.0124061	0.0106654	0.00962952	0.00277761	0.01162	0.00670528	0.0130928	0.00660262	0.00471673
5	0.00600811	0.00169866	0.0221611	0.00800382	0.0031817	0.00471479	0.00569816	0.0110618	0.00601033	0.0080343	0.00426526	0.0031032	0.00307038	0.016379	-0.00152221	0.00799088	0.00569782
6	0.00146895	0.00360813	0.0009723	0.00708581	0.00368756	-0.007648	0.0035186	0.0117543	0.0148943	0.00425142	0.00944763	-5.63515e-05	0.00838623	0.00373584	0.00690626	0.00149547	0.00460458
7	0.00604481	-0.0009654	0.0137089	0.00393891	0.00510285	0.00557001	0.00453358	0.00568616	0.00104409	0.00357075	-0.00116693	-0.000171435	0.00334662	0.00882959	-0.00344286	0.00608855	0.00442115
8	-0.000946581	0.00366592	0.00063607	0.00443192	0.00241777	-0.0067578	0.00629994	0.00136796	0.0131247	0.00161847	0.0135111	-2.5265e-05	0.00701187	-0.000215565	0.0028499	0.00517036	-0.00102137
9	-0.000266494	0.000845689	0.00155671	-0.000711145	0.000729776	0.00681847	0.00469524	4.163e-05	-0.000276305	0.00172237	-0.00157928	0.00268495	-0.0011219	-0.000428285	-0.00327899	0.00136666	0.00212994
10	0.000290897	0.00329521	0.00359341	0.00279825	0.00294557	-0.00601061	-0.00154144	-0.00316872	0.0055994	-0.000786036	0.00737746	-0.00502067	-0.00230769	0.00675614	-0.00437188	-0.00104734	0.0032281
11	0.00104148	-0.00181893	-0.0039055	-0.00353188	-0.00350832	-0.00021372	-0.00354448	0.00219782	-0.00353273	-0.00232596	-0.00537465	0.00188479	0.000974187	-0.00491152	0.00583453	-0.000284305	-0.00506327
12	-0.00391953	-0.00237944	0.00225552	-0.000257325	-0.00163956	-0.00924697	0.000549015	-0.00111595	-0.00140257	0.00046802	0.00899066	0.000973968	0.00401467	0.00117884	-0.0100342	0.00023355	-1.62975e-05
13	-0.00267856	-0.00843842	-0.00485568	-0.00394007	0.000283135	0.000427626	0.00261023	0.00058988	0.00337066	-0.000109035	-0.00903032	0.00522191	0.0013238	-0.00395001	0.00828209	0.000481595	-0.00817437
14	-0.00199535	-0.00634486	0.00311547	-0.00190501	0.00099254	-0.00791448	-0.00377013	-0.00297974	-0.00402081	-0.00635843	0.00146189	0.00365393	-0.00047341	-0.0050696	-0.00562538	-0.00587597	-0.0109115
15	0.00092831	-0.00838201	-0.00297126	-0.00728356	-0.00146358	-0.00510297	-0.00257455	-0.00359397	0.00493874	-0.00394634	-0.0102253	-0.000517403	-0.00046801	-0.00138615	0.00203025	-0.00254394	-0.0117144
16	0.00214997	-0.009006	0.0063711	-0.0044718	-0.00486635	-0.00289738	-0.00119937	-0.0073628	-0.00468846	-0.00338922	0.00190863	0.000309635	2.7425e-05	-0.0128841	-0.00343968	-0.00604897	-0.00554612
17	0.00589125	0.00182789	-0.00079853	0.00470362	-0.0014629	-0.0100409	0.000929595	0.00061073	0.00675814	-0.00401395	-0.000943655	0.00436441	0.00526501	0.002128	0.00815792	-0.00541651	-0.00492863
18	0.00588895	-0.00126067	0.0134633	-5.39185e-05	0.00282211	0.00493556	0.0015	0.00020554	0.00061975	0.00318283	0.0174986	0.00584241	0.00749873	0.000759787	0.00499743	-0.00566369	-0.000928534
19	0.00843545	0.00340706	0.00821008	0.00904237	0.00641779	0.00186316	0.00873039	0.0039351	0.003674	0.00599423	-0.000573695	0.0133281	0.00729389	0.0045595	0.0151005	0.00054142	-0.00234987
20	0.0109877	0.00995872	0.0210787	0.00986798	0.0107914	0.0172102	0.0115068	0.00576405	0.00609915	0.00694241	0.0217707	0.0118072	0.00563964	0.0204898	0.00689425	0.00028815	-0.00877789
21	0.00941693	0.0066572	0.0182467	0.00696124	0.0102245	0.0109511	0.00894104	0.00106015	0.00738667	0.00930963	0.00660456	0.0125499	0.00851857	0.00385556	0.015062	-0.00495046	-0.00353483
22	0.0136339	0.00501524	0.0225488	0.0120909	0.00476286	0.00609512	0.00707634	0.00723426	0.0159555	0.00773938	0.0211221	0.0167114	0.00856455	0.0127368	0.0150465	0.00117249	-0.00701496
23	0.0130576	0.00419115	0.0142705	0.0044323	0.0116369	0.00864901	0.00673957	0.00601427	0.0087313	0.00964655	0.0108834	0.0143427	0.0109068	-0.00395747	0.0150782	0.00554427	-0.00313319
24	0.0123661	0.000599005	0.018658	0.00399009	0.00821031	0.00892193	0.00789986	0.00461146	0.00501471	0.00740025	0.00550313	0.0125973	0.00863966	0.0188575	0.0170024	-0.00344197	-0.0100649
25	0.0130381	0.00557513	0.00431242	0.00474609	0.00821295	0.000960955	0.0057004	0.00777819	0.0217156	0.00297542	0.0204368	0.0163723	0.0109429	0.00108244	0.00399991	0.00234535	-0.00388667
26	0.0122321	-0.00218748	0.00881893	0.00817181	0.00536313	0.000802955	0.00640412	0.00064202	0.0111698	0.0018454	0.00313386	0.00848576	0.00607385	0.00889242	0.00126324	-0.00732801	-0.00518989
27	0.0102635	0.00646161	0.00891409	0.00109861	0.00544812	0.00750064	0.00338334	-0.00240161	0.012131	-0.00281629	0.0138744	0.00884034	0.00132369	-0.00242403	0.00444277	-0.00788883	-0.00486419
28	0.00363564	-0.00352625	0.00782354	-0.00460612	0.00120141	-0.00589238	0.00128345	-0.00483405	0.00121768	0.00111891	0.00152491	0.00898552	-0.00132189	-9e-07	0.000515495	-0.00928265	-0.00543213
29	0.00537347	0.00222067	0.010216	0.00031894	-1.148e-05	0.000522554	-0.00059629	-0.00762877	-0.00404461	-0.00365387	0.013475	0.00322028	-0.0034436	-0.0115513	-0.00786128	-0.00393625	-0.00304626
30	0.00304897	-0.00481047	-0.00261876	-0.00160284	0.00054098	-0.0153894	-0.00562651	-0.00913941	0.00528362	-0.00511681	-0.00242676	0.00347433	-0.00981457	-0.00136425	0.00181332	-0.00857924	-0.00400143
31	-0.00161848	-0.00404044	0.00435903	0.0007618	-0.00355032	-0.00014193	-0.00950778	-0.0166974	-0.0125127	-0.00676484	0.00575327	-0.00261334	-0.00727169	-0.00850764	-0.00443947	-0.0104064	-0.00471722
32	-0.00075212	-0.0130058	-0.00545779	-0.00605187	-0.0112501	-0.015228	-0.00818847	-0.0109988	-0.00156895	-0.0134925	-0.00593664	-0.00226414	-0.0093496	-0.0027714	-0.0167723	-0.0082802	-0.00754151
33	-0.00158229	-0.00495767	0.00567001	-0.0111687	-0.00842902	-0.00673727	-0.00760511	-0.0193221	-0.00863274	-0.00970502	-0.00517825	-0.00294688	-0.0162062	-0.0177551	-0.00099247	-0.0116445	-0.00323797
34	-0.00395264	-0.013873	-0.00454679	-0.0106824	-0.0121334	-0.0241796	-0.0119802	-0.0186866	-0.0169574	-0.0129754	-0.00046222	-0.0118333	-0.0161067	-0.017105	-0.0181866	-0.0117711	-0.00934146
35	-0.00735447	-0.014484	-0.00901363	-0.0105333	-0.0123818	-0.0178458	-0.0147286	-0.02545	-0.0115172	-0.0148915	-0.0144551	-0.0104652	-0.0211709	-0.0201012	-0.010803	-0.0100525	-0.00291701
36	-0.00716398	-0.0214355	0.00132895	-0.0120073	-0.0154864	-0.0244829	-0.018922	-0.0208865	-0.0134684	-0.0195837	-0.00158242	-0.013431	-0.0223543	-0.0245766	-0.0158085	-0.00998345	-0.00612604
37	-0.0115748	-0.0225629	-0.0157996	-0.0165227	-0.0117288	-0.0147495	-0.0239476	-0.0211819	-0.0162536	-0.02045	-0.0107186	-0.010139	-0.0223782	-0.0207853	-0.0172121	-0.0145602	-0.00264226
38	-0.0127592	-0.0257652	-0.00403203	-0.014998	-0.0169021	-0.0327078	-0.0273373	-0.0271114	-0.0238646	-0.020652	-0.0183334	-0.0151541	-0.028146	-0.0310267	-0.0203906	-0.0143177	-0.00244245
39	-0.0164966	-0.0263881	-0.0144959	-0.0154392	-0.0173081	-0.0213967	-0.0281865	-0.028545	-0.0228088	-0.0237125	-0.0150565	-0.0182575	-0.0295708	-0.0176602	-0.0204143	-0.0123772	-0.00262663
40	-0.0162198	-0.0263188	-0.00636358	-0.0163815	-0.0201405	-0.030035	-0.0250724	-0.0238812	-0.024412	-0.028367	-0.0141907	-0.0107071	-0.0293127	-0.0339243	-0.0211379	-0.0146677	-0.00791974
41	-0.0169044	-0.0252753	-0.0178873	-0.0185011	-0.019341	-0.0267738	-0.0324718	-0.027722	-0.0221054	-0.0274475	-0.0134947	-0.0236613	-0.0340408	-0.0285173	-0.0293771	-0.0164117	-0.00657399
42	-0.0169358	-0.0297835	-0.0124391	-0.0218762	-0.0232808	-0.0339177	-0.0333371	-0.0292242	-0.0333877	-0.0248539	-0.0215244	-0.020781	-0.0299587	-0.0343695	-0.0307554	-0.0123848	-0.0091954
43	-0.0206677	-0.0250355	-0.0201018	-0.0218083	-0.0235661	-0.0366151	-0.0344984	-0.0341275	-0.0204719	-0.0268229	-0.0152345	-0.0282546	-0.0376473	-0.0265387	-0.0230431	-0.019635	-0.00941683
44	-0.0214842	-0.0273739	-0.0116675	-0.0212787	-0.0227227	-0.0390511	-0.0335537	-0.0339593	-0.0346127	-0.0281395	-0.0256241	-0.029616	-0.0383321	-0.0321898	-0.0314514	-0.0124625	-0.00766567
45	-0.0218158	-0.0313876	-0.0234128	-0.0254916	-0.0248017	-0.0379205	-0.0358119	-0.0334108	-0.0240222	-0.0278742	-0.0132593	-0.0282123	-0.0372169	-0.0335444	-0.0286491	-0.0188605	-0.00717084
46	-0.0266045	-0.0270117	-0.0170675	-0.0217613	-0.0247981	-0.0369659	-0.0373402	-0.037326	-0.033904	-0.0326173	-0.0211222	-0.0286608	-0.0432972	-0.0348993	-0.039718	-0.0225727	-0.0074599
47	-0.0234028	-0.0299548	-0.0176552	-0.0213803	-0.0253857	-0.0390819	-0.0373255	-0.0365361	-0.0277312	-0.0311934	-0.0187001	-0.0308116	-0.0393021	-0.0256722	-0.0389096	-0.0234361	-0.00378259
48	-0.026798	-0.0250665	-0.0159536	-0.0211815	-0.0265225	-0.0456081	-0.0364912	-0.0415932	-0.0391162	-0.0332918	-0.0109769	-0.0287475	-0.0396532	-0.0374053	-0.0416162	-0.0226106	-0.00588394
49	-0.0269227	-0.0307885	-0.0249212	-0.0281442	-0.0252235	-0.0304298	-0.0355396	-0.0434638	-0.0374539	-0.0312246	-0.0239661	-0.0292302	-0.0434556	-0.0271101	-0.0308735	-0.0282995	-0.00528499
50	-0.0281725	-0.034098	-0.0193483	-0.0253796	-0.0291094	-0.0418401	-0.0377379	-0.044965	-0.0296003	-0.0335128	-0.00996365	-0.0302091	-0.0446999	-0.043735	-0.0451287	-0.0276004	-0.00999502
51	-0.0292328	-0.0365048	-0.0280592	-0.0263427	-0.0265623	-0.037276	-0.0405002	-0.0426878	-0.033752	-0.0342672	-0.0218587	-0.0310665	-0.0465325	-0.0313642	-0.0470375	-0.0227862	-0.0134985
52	-0.0317036	-0.0379088	-0.0147569	-0.0230604	-0.0269266	-0.0506262	-0.0402464	-0.0429916	-0.0284642	-0.0351744	-0.0159546	-0.0299651	-0.0464497	-0.0363677	-0.0451578	-0.024583	-0.00858209
53	-0.0299804	-0.0356202	-0.0258278	-0.0250632	-0.0271475	-0.04225	-0.0389565	-0.0462926	-0.0298114	-0.0329805	-0.0224116	-0.0332143	-0.0482483	-0.028798	-0.0479207	-0.0260432	-0.00748593
54	-0.0303132	-0.0397427	-0.015425	-0.029309	-0.0280522	-0.0368182	-0.0389306	-0.0448395	-0.0289518	-0.0346899	-0.0154822	-0.029471	-0.0492849	-0.0464046	-0.0354013	-0.0224255	-0.00989042
55	-0.0293534	-0.0317611	-0.0268668	-0.0263445	-0.0252344	-0.0448687	-0.0405901	-0.0433807	-0.0345396	-0.0366786	-0.0195499	-0.0349838	-0.0467884	-0.0372353	-0.0482309	-0.0201992	-0.00691304
56	-0.0326938	-0.0401945	-0.017026	-0.0275149	-0.025903	-0.0405242	-0.0423206	-0.0493463	-0.0385925	-0.03002	-0.0193274	-0.0315626	-0.0466365	-0.0432466	-0.0330708	-0.0190983	-0.0124881
57	-0.0345861	-0.0350021	-0.0194366	-0.0215139	-0.0254443	-0.0494425	-0.0402833	-0.047771	-0.0238999	-0.0315604	-0.00974729	-0.0357507	-0.0461855	-0.0407097	-0.0425909	-0.0224244	-0.0138764
58	-0.032551	-0.0336999	-0.0213243	-0.0240297	-0.030989	-0.050445	-0.0423736	-0.0530496	-0.033895	-0.0356662	-0.0206123	-0.0333724	-0.0450989	-0.047455	-0.0371377	-0.0176926	-0.00932582
59	-0.0364978	-0.0389954	-0.0271301	-0.0165944	-0.0290512	-0.05071	-0.0418243	-0.0470857	-0.0332168	-0.0362248	-0.0266639	-0.0285176	-0.0452792	-0.0386027	-0.0475633	-0.0191285	-0.00713619
60	-0.0349253	-0.0307453	-0.0282371	-0.0214593	-0.0289604	-0.0363042	-0.0421204	-0.0475862	-0.0356209	-0.0349316	-0.0127212	-0.0315948	-0.046338	-0.0383827	-0.0388695	-0.0185662	-0.00770871
61	-0.0341215	-0.0408473	-0.0223584	-0.0207559	-0.0265551	-0.0463132	-0.0378418	-0.0474422	-0.0255084	-0.0313052	-0.0253879	-0.0302793	-0.0510367	-0.0462086	-0.0486291	-0.0224437	-0.0113226
62	-0.0349672	-0.0335355	-0.0280528	-0.0197168	-0.0303917	-0.0522281	-0.0418413	-0.0529843	-0.0333547	-0.034817	-0.0212516	-0.0312463	-0.0489909	-0.0405355	-0.0465935	-0.0230701	-0.00718454
63	-0.0325766	-0.0383591	-0.023528	-0.0169689	-0.0254981	-0.0449504	-0.0420208	-0.0478461	-0.0320767	-0.0325023	-0.0163013	-0.0276837	-0.0466799	-0.0433291	-0.0380388	-0.0240622	-0.00848435
64	-0.0332018	-0.0414771	-0.0285801	-0.0158116	-0.0269209	-0.0496082	-0.0373127	-0.0473602	-0.0356839	-0.0323655	-0.0262239	-0.0313322	-0.0500253	-0.0401172	-0.0472555	-0.0291093	-0.00976443
65	-0.0336355	-0.0371173	-0.0162007	-0.0211334	-0.0311966	-0.0536449	-0.0441493	-0.0444774	-0.0300439	-0.0346712	-0.0226744	-0.0332835	-0.0497271	-0.0482135	-0.044871	-0.0308578	-0.0127552
66	-0.03414	-0.0386066	-0.0292652	-0.0214247	-0.0249219	-0.0483985	-0.0423258	-0.0475764	-0.032098	-0.0320411	-0.0297577	-0.0316604	-0.0462761	-0.0438633	-0.0460428	-0.028437	-0.0139543
67	-0.0354792	-0.0367852	-0.0188925	-0.0171424	-0.0252126	-0.0538698	-0.0415374	-0.045708	-0.02217	-0.0280408	-0.0283856	-0.0266745	-0.0472834	-0.0525646	-0.0392571	-0.0288786	-0.0156487
68	-0.0359654	-0.036919	-0.0281843	-0.0187098	-0.0253591	-0.0484119	-0.0354064	-0.041729	-0.029173	-0.0320512	-0.0183545	-0.0286589	-0.0440364	-0.0431708	-0.0466147	-0.025103	-0.0147938
69	-0.0354807	-0.0373967	-0.0182568	-0.0162337	-0.0277007	-0.052143	-0.0440518	-0.0452859	-0.0338834	-0.0330427	-0.0176616	-0.0254182	-0.0512661	-0.0507462	-0.0448689	-0.0284002	-0.00731598
70	-0.0383442	-0.0403662	-0.0286153	-0.0122364	-0.0263434	-0.043034	-0.0385367	-0.0429438	-0.032114	-0.0294725	-0.0222068	-0.026225	-0.0474625	-0.0429501	-0.0450081	-0.0235607	-0.0148221
71	-0.0360736	-0.0320431	-0.0231726	-0.0203269	-0.0245235	-0.0453397	-0.0419291	-0.049131	-0.0352343	-0.0315993	-0.0101238	-0.0276164	-0.0455328	-0.0482816	-0.0401474	-0.0246003	-0.0150633
72	-0.0331813	-0.0393692	-0.0272296	-0.0186434	-0.0213678	-0.0430785	-0.0426619	-0.0431327	-0.0272619	-0.0327521	-0.0206623	-0.0266252	-0.0470561	-0.036229	-0.0362503	-0.0276043	-0.00940351
73	-0.0324067	-0.0395749	-0.0178476	-0.0171185	-0.0246761	-0.0452962	-0.0419768	-0.0462169	-0.0317954	-0.0297111	-0.0185096	-0.0297676	-0.0476181	-0.0559547	-0.038346	-0.0248966	-0.0152303
74	-0.0360763	-0.0328097	-0.021367	-0.0184708	-0.0235156	-0.0412648	-0.0464923	-0.0462874	-0.0266522	-0.0298564	-0.0168667	-0.0285505	-0.048956	-0.0433971	-0.0380246	-0.0272862	-0.0155757
75	-0.0350136	-0.036607	-0.0258797	-0.0191301	-0.0257583	-0.0388069	-0.0439715	-0.0429477	-0.028981	-0.0311857	-0.0150699	-0.0296568	-0.0487821	-0.0466544	-0.0425968	-0.0260832	-0.0143372
76	-0.0312035	-0.0328455	-0.0114612	-0.0226427	-0.0237885	-0.0376794	-0.0441768	-0.0449076	-0.0197095	-0.0318481	-0.022649	-0.0267611	-0.0458269	-0.0372658	-0.0380116	-0.0274219	-0.014843
77	-0.0336741	-0.0389368	-0.0260879	-0.0165422	-0.0262857	-0.0434069	-0.0422136	-0.0428386	-0.027125	-0.0313507	-0.0108065	-0.0251159	-0.042845	-0.0546475	-0.0345791	-0.0340603	-0.0153903
78	-0.0325733	-0.028629	-0.0102838	-0.0192625	-0.0211169	-0.0367748	-0.0421584	-0.0409584	-0.0215843	-0.0297022	-0.0193934	-0.0300142	-0.0480468	-0.0382924	-0.0419371	-0.030154	-0.0176604
79	-0.0289601	-0.0395027	-0.0274701	-0.011906	-0.0211878	-0.0441795	-0.0433324	-0.0397201	-0.0227273	-0.033184	-0.0158355	-0.0257468	-0.0458946	-0.0486615	-0.0359929	-0.026208	-0.0158283
80	-0.0298792	-0.0309125	-0.00996881	-0.0204054	-0.016821	-0.0426701	-0.039291	-0.0382909	-0.0241975	-0.032562	-0.0173217	-0.0292182	-0.0436387	-0.0395434	-0.0412436	-0.0272357	-0.0092316
81	-0.0295124	-0.0401139	-0.023776	-0.0193063	-0.0223299	-0.0399664	-0.0396504	-0.0414329	-0.0233904	-0.0295473	-0.0164135	-0.0244374	-0.0394238	-0.0539559	-0.0299088	-0.0308021	-0.0110418
82	-0.0321484	-0.0327274	-0.0171419	-0.0176937	-0.0200937	-0.0420676	-0.0352688	-0.0405961	-0.0259786	-0.0292427	-0.0196876	-0.0224482	-0.0408136	-0.0446882	-0.0344044	-0.0337316	-0.0101183
83	-0.0323071	-0.0365844	-0.0264776	-0.0174322	-0.0212844	-0.0330002	-0.036636	-0.0407047	-0.0268523	-0.0292524	-0.0184507	-0.0268789	-0.0413942	-0.0526575	-0.0392163	-0.0292995	-0.00879991
84	-0.0320107	-0.0283498	-0.0161993	-0.0181844	-0.0208843	-0.0382419	-0.0380441	-0.0450635	-0.0276453	-0.0308304	-0.0174812	-0.0203645	-0.0435009	-0.039808	-0.0292234	-0.0242603	-0.0111073
85	-0.0316049	-0.037813	-0.019645	-0.0202586	-0.0210172	-0.0268569	-0.0425075	-0.0380721	-0.0259409	-0.0290296	-0.00759506	-0.0273749	-0.0423506	-0.0419103	-0.0374531	-0.0276486	-0.00945717
86	-0.0326938	-0.034392	-0.0197915	-0.0163462	-0.0170498	-0.0321354	-0.0408101	-0.0382772	-0.0259335	-0.0306024	-0.0173147	-0.0227217	-0.0441708	-0.0465366	-0.0440321	-0.0248297	-0.00722418
87	-0.0303819	-0.0291367	-0.0182979	-0.0198873	-0.0212107	-0.0267223	-0.0412922	-0.0409907	-0.0252293	-0.028353	-0.0142005	-0.0253697	-0.0406031	-0.044064	-0.0389994	-0.0267894	-0.0106983
88	-0.0283137	-0.0328667	-0.0183224	-0.0181149	-0.018673	-0.0256293	-0.0406325	-0.0411275	-0.023816	-0.0304848	-0.011285	-0.0224032	-0.0385692	-0.0504213	-0.0410353	-0.0276642	-0.0115977
89	-0.0285021	-0.0317045	-0.0124156	-0.0147722	-0.02022	-0.0286314	-0.0355798	-0.036475	-0.0209983	-0.0301734	-0.019391	-0.0242511	-0.0423087	-0.0368807	-0.0414469	-0.0252088	-0.0107155
90	-0.0285957	-0.0258982	-0.0197409	-0.0209409	-0.0211491	-0.0245544	-0.0364724	-0.0385724	-0.0242854	-0.0322324	-0.0147803	-0.0231479	-0.0389349	-0.0452958	-0.0329365	-0.029589	-0.00431861
91	-0.0310664	-0.0327779	-0.0110194	-0.0144827	-0.018765	-0.0298799	-0.0349177	-0.0402492	-0.0255744	-0.0276492	-0.0158769	-0.0255527	-0.0434324	-0.0325346	-0.0350973	-0.0283444	-0.00930783
92	-0.0288419	-0.0259626	-0.0169727	-0.0187937	-0.0150943	-0.0318663	-0.0386845	-0.038367	-0.0283127	-0.0306276	-0.0146374	-0.0256277	-0.0394233	-0.0438161	-0.0311407	-0.0329371	-0.00749276
93	-0.0272567	-0.0352024	-0.00778493	-0.0161701	-0.0160311	-0.0291003	-0.0381753	-0.0406774	-0.0205483	-0.0283924	-0.0134849	-0.0230091	-0.0403258	-0.0354402	-0.0290123	-0.0257501	-0.00506876
94	-0.0291005	-0.0291237	-0.0182994	-0.0162892	-0.0178757	-0.0300217	-0.0421144	-0.0406883	-0.0233751	-0.0275153	-0.0231776	-0.0207553	-0.0394972	-0.0490676	-0.0332767	-0.0287213	-0.00588603
95	-0.0250087	-0.0360497	-0.0070485	-0.0159317	-0.0179297	-0.0256932	-0.0415027	-0.0357376	-0.0192937	-0.0300106	-0.00865749	-0.0208557	-0.036586	-0.0277732	-0.0253858	-0.0247764	-0.00653955
96	-0.0251393	-0.0356458	-0.0166732	-0.0180077	-0.0153517	-0.0294124	-0.0399875	-0.0366042	-0.0171136	-0.0212564	-0.0155316	-0.0189883	-0.0381911	-0.0401826	-0.0335519	-0.0287201	-0.00650288
97	-0.0272259	-0.0272563	-0.00324998	-0.0168402	-0.0165878	-0.0355823	-0.0392318	-0.0383128	-0.0156985	-0.0253978	-0.0198062	-0.0226142	-0.0358729	-0.041543	-0.0251427	-0.0261058	-0.0102023
98	-0.0247735	-0.0240798	-0.0176821	-0.0170708	-0.0169176	-0.030414	-0.0400237	-0.0325619	-0.0147673	-0.026036	-0.0106674	-0.0202808	-0.0415196	-0.0394721	-0.0329915	-0.0262983	-0.00806073
99	-0.0254211	-0.0333176	-0.00770767	-0.0207623	-0.0206304	-0.0298108	-0.0369126	-0.0349256	-0.0135113	-0.0259393	-0.0172351	-0.0183297	-0.0375391	-0.0427501	-0.0219777	-0.0274276	-0.00905545
100	-0.0209905	-0.0287973	-0.0162879	-0.00845585	-0.0150452	-0.0219199	-0.0343915	-0.0302636	-0.0120806	-0.0253657	-0.00787136	-0.0172006	-0.0331547	-0.0303903	-0.0352795	-0.0288087	-0.0119524

## Sheet: HB7
frames	16ol	17ol	18ol	19ol	26ol	26one	27ol	27one	28ol	28one	29ol	29one	6al	7al	8al	9al	air
1	0.0121263	-0.00206672	0.0166114	0.0268877	-0.00646783	0.0163846	0.00194849	0.0175342	0.0148828	0.0107188	0.0116836	0.00761519	0.00892863	0.0168647	0.0140231	0.00542439	0.0222647
2	0.0144708	-0.000664915	0.0142846	0.019595	-0.000957274	0.00484018	0.00354239	0.0113192	0.0116035	0.00994636	0.0111386	0.00568569	0.00679168	0.00962335	0.00753466	0.00264498	0.0134626
3	0.0147275	-0.00228944	0.0104423	0.0230692	-0.000148645	0.0159976	-0.00382534	0.0100593	0.00759086	0.0094564	0.0196002	0.00547486	0.0115531	0.0080112	0.00441503	-0.00624582	0.00629725
4	0.000963355	-0.0100412	0.0106622	0.0241383	0.00674605	0.00433652	-0.00406581	0.007935	0.00667368	0.00397028	0.00607753	-0.000236104	0.00334192	0.00366065	0.00441351	0.00080703	0.00560747
5	0.0104775	-0.00224621	0.00591279	0.00866228	-0.000181825	0.0133143	-0.002735	0.00547426	0.0115241	0.00358303	0.00901084	-0.00195319	-0.000487585	0.00116658	0.00351581	-0.00187403	0.00778092
6	0.00528701	0.00139758	0.00614202	0.0121583	0.00366302	0.00435571	-0.00346616	0.00192122	0.00579085	-0.00197096	0.00443919	0.00392906	-0.00344929	-0.00178288	0.00090172	-0.0010698	0.00710792
7	0.0070501	-0.00308165	0.00161327	0.00659658	0.00316427	-0.0005771	-0.00459256	-0.000563592	0.0012141	-0.00130308	0.000596155	0.000790619	-0.0047758	0.00396874	0.00403806	0.00146141	-0.000719709
8	0.00389888	0.00178326	0.00114655	0.00127268	0.000577588	-0.00055749	0.0005947	-0.00017001	-0.00411523	-0.00037252	0.00385951	-0.000978335	-0.00367913	-0.00165324	0.00430169	0.00109334	-1.53499e-05
9	0.00193492	0.00174407	0.000882855	-0.000175259	-0.00017571	-0.00382063	0.00402757	0.00103932	0.00228619	0.00106643	0.00186192	-0.00183278	-0.00590287	0.00396609	-0.000316013	-5.429e-05	-0.000215379
10	-0.001413	-0.00695908	0.00143998	0.000146255	0.000499275	0.00728691	-0.00228493	-0.00054336	0.00105203	-0.00290844	-0.00198417	0.00402826	0.00665236	-0.00206174	0.0002439	0.00059431	0.00559279
11	0.0016556	0.00664671	-0.000811465	0.00126679	-9.50705e-05	-0.00373693	-0.00385358	0.000554225	-0.00296106	0.0010368	0.00139558	-0.00366074	-0.000969079	-0.0015422	0.00198633	0.00056054	-0.00395802
12	0.00650227	0.00292421	0.00205797	-0.00640916	0.00164319	-0.00176774	-0.00506117	-0.00149819	-0.00235112	0.00670369	0.00639558	0.00327117	0.0031519	-0.00181172	0.00120821	-0.0010159	0.003064
13	-0.00771045	0.00185203	-0.00084004	-0.00394643	0.00415468	0.00210628	-0.0102478	0.00226578	-0.000518165	0.00569361	0.000656055	0.00186304	0.000469163	0.00615849	-0.00515266	0.00189774	0.00534239
14	0.00804601	0.00146144	-0.00348008	-0.00681	0.00315389	0.00283556	-0.014119	0.006594	-0.00207643	0.00600185	-0.00302464	0.00527726	0.00126025	0.00765269	0.00147661	0.00454232	0.00546851
15	0.00460104	-0.00027769	-0.00344755	-0.00194192	0.00551571	0.000856533	-0.0166492	0.000426595	0.00486987	0.0106799	-0.00169163	-0.00118925	0.00563635	0.0162136	0.00613812	0.00959719	0.0108375
16	0.00913787	0.00493756	0.00287637	-0.00345825	0.00601063	0.00685433	-0.00411923	0.00735422	0.00969404	0.00627268	0.00224951	0.00458655	0.00330758	0.0118291	0.00819046	0.0103789	0.00702448
17	0.0233782	0.00562066	0.00894968	0.00303871	0.020143	0.0167277	-0.000837934	0.0173836	0.0182732	0.0155933	0.0210139	0.0118311	0.0201945	0.0204895	0.0110434	0.0153408	0.0157031
18	0.0174959	0.0177819	0.0238773	0.00756374	0.0249484	0.0354974	0.00728303	0.0277389	0.0240209	0.0253768	0.0248377	0.0197975	0.0214031	0.0251431	0.0202505	0.0248641	0.0150777
19	0.0339235	0.0260758	0.0235194	0.0135937	0.0265802	0.0385402	0.00629306	0.0344254	0.0325915	0.032878	0.0285803	0.0288763	0.0287844	0.0374961	0.030671	0.0299589	0.0150936
20	0.0306209	0.0310429	0.0316084	0.00964514	0.0346558	0.04746	0.0164687	0.0413866	0.0424481	0.0347961	0.0343239	0.0412679	0.0385714	0.0487005	0.0324336	0.0337926	0.0257524
21	0.0397413	0.0384384	0.0350821	0.0123931	0.0387278	0.0546497	0.0149158	0.0441623	0.042188	0.0364109	0.0445378	0.0373877	0.0420838	0.0474053	0.0394501	0.0315163	0.0228384
22	0.0415256	0.0394875	0.0428321	0.0145766	0.0413073	0.056434	0.0222149	0.0537075	0.0460039	0.0468613	0.0443899	0.0446098	0.0497498	0.0581492	0.0416036	0.0337933	0.0241355
23	0.0466485	0.0452009	0.0436801	0.019173	0.0487549	0.0616567	0.0232275	0.0502654	0.0469301	0.050366	0.0493649	0.0555059	0.0549324	0.0688088	0.0452158	0.0406874	0.0309033
24	0.0501271	0.0414622	0.0511752	0.0232484	0.0472323	0.0563907	0.0221755	0.0558315	0.0465104	0.0547451	0.0555645	0.0516586	0.0547139	0.0667204	0.0461534	0.042812	0.0290046
25	0.0533093	0.0436671	0.0509039	0.0310784	0.0538928	0.0592293	0.024962	0.0547687	0.0532926	0.0515513	0.0590907	0.0535269	0.0627396	0.0728406	0.0478829	0.0419243	0.0393395
26	0.0613493	0.0381003	0.0532137	0.0244995	0.0522762	0.0618082	0.027868	0.0563962	0.0509255	0.0547079	0.0631471	0.0546005	0.0574534	0.0650526	0.0471789	0.0446924	0.0353014
27	0.0504427	0.0458679	0.0511364	0.0292772	0.0537664	0.0627848	0.0277189	0.0557512	0.0561672	0.0572095	0.0606747	0.0486409	0.0632572	0.071392	0.0429914	0.0488172	0.0316351
28	0.057246	0.0384416	0.0490613	0.0247612	0.0509503	0.0601678	0.0291763	0.0495852	0.0524147	0.0432917	0.055712	0.0542634	0.0645197	0.0626403	0.0452204	0.048977	0.0404552
29	0.0547482	0.0362423	0.0487981	0.0238322	0.0503159	0.0557881	0.0201023	0.0496267	0.0526911	0.0456861	0.0594318	0.0422267	0.0552421	0.0641142	0.0427665	0.0523814	0.0359116
30	0.0516021	0.0357835	0.0495455	0.028067	0.04615	0.0434669	0.0282445	0.0505902	0.05616	0.0411948	0.0650803	0.0513162	0.0576434	0.0656542	0.044973	0.0496537	0.040288
31	0.0483665	0.031338	0.0385366	0.022781	0.047311	0.0478452	0.0257394	0.0491796	0.0463481	0.0391043	0.0546684	0.0389023	0.0648746	0.0636506	0.039144	0.048611	0.0461725
32	0.0481845	0.0266843	0.0421784	0.0168368	0.0480793	0.0520184	0.0286039	0.0413558	0.0466767	0.045963	0.0547043	0.0376269	0.0490945	0.0582469	0.0385163	0.0487207	0.0416046
33	0.0452232	0.0319863	0.0397551	0.0198984	0.0408119	0.0428538	0.0199589	0.0424345	0.0408902	0.0396867	0.0538544	0.0370413	0.0570672	0.0609646	0.0294118	0.0414173	0.0487397
34	0.0498526	0.032356	0.0371255	0.0190075	0.0410243	0.0410657	0.0155583	0.0390806	0.0385106	0.0404166	0.0578225	0.0343584	0.0461071	0.0482409	0.024962	0.0467923	0.0538393
35	0.0395573	0.0277954	0.0403171	0.020009	0.0363606	0.0433057	0.0229472	0.0420117	0.03498	0.0366382	0.0535398	0.028806	0.0499118	0.0475629	0.0265061	0.0445096	0.0513478
36	0.0446424	0.0287356	0.0391854	0.0211651	0.0357415	0.0387183	0.0112064	0.0298047	0.0390496	0.0354931	0.0531564	0.0403445	0.0498847	0.0479597	0.018903	0.0463017	0.0517912
37	0.0368189	0.0220781	0.0388816	0.0203162	0.0345559	0.0330749	0.0219758	0.038573	0.0416036	0.0378563	0.0540365	0.0354439	0.0472874	0.0518585	0.0224025	0.0406401	0.052595
38	0.0382639	0.0207258	0.0329928	0.0139279	0.034645	0.0358406	0.0156193	0.0321753	0.0421448	0.0337429	0.0453922	0.0351788	0.046099	0.041073	0.0228965	0.0372062	0.0513162
39	0.0389063	0.0207886	0.0346671	0.0134504	0.0286194	0.0315574	0.0133646	0.0332751	0.0360553	0.0295129	0.0458185	0.0299959	0.0472762	0.0424933	0.0190624	0.0423133	0.0743172
40	0.0419036	0.00896454	0.0303122	0.00792096	0.0316282	0.0334918	0.0213265	0.0275791	0.0329617	0.0280766	0.047939	0.0302295	0.0449272	0.0329873	0.0133222	0.0399289	0.0560483
41	0.034368	0.01137	0.0306122	0.00358033	0.0331871	0.0327877	0.0199631	0.0243791	0.0287801	0.0358974	0.0421766	0.0273707	0.0444637	0.0452316	0.0184051	0.0383571	0.070266
42	0.0356776	0.0121264	0.0326152	0.0050617	0.0268419	0.0285947	0.029699	0.0196395	0.0352614	0.0199598	0.0449511	0.028746	0.0480113	0.027266	0.0125188	0.0375353	0.073361
43	0.0296857	0.0156069	0.032549	0.00586355	0.0259048	0.0273999	0.022124	0.0175855	0.0317148	0.0251375	0.0390052	0.0310252	0.0424092	0.0311397	0.00953222	0.0394472	0.0695418
44	0.0265201	0.0127683	0.0288258	0.0156802	0.0185366	0.0308275	0.0143611	0.0110058	0.0296281	0.0277454	0.0454264	0.0241301	0.0488617	0.0230684	0.0078023	0.0360654	0.0719061
45	0.0266196	0.0132254	0.0332423	0.00989468	0.0246127	0.0244028	0.0142265	0.0165651	0.022627	0.0185751	0.046145	0.0167708	0.0336779	0.0188903	0.00677171	0.0352761	0.0756256
46	0.0339935	0.0134843	0.0267599	0.00969752	0.0151362	0.0265121	0.00912344	0.0129936	0.0230995	0.0195574	0.0314558	0.0240005	0.0420059	0.0202392	0.00365936	0.0401955	0.0787023
47	0.0307846	0.0094454	0.0313889	0.00679073	0.0237137	0.0255222	0.0127652	0.0120988	0.0257256	0.0253265	0.0343482	0.0188799	0.0403344	0.0123284	0.00399501	0.0376964	0.067054
48	0.037879	0.0136092	0.0262485	0.00179155	0.0189789	0.0125977	0.0128814	0.0075333	0.0257535	0.0158477	0.0408371	0.0197764	0.0434249	0.0151694	0.00140355	0.0368222	0.0758634
49	0.0350505	0.0129993	0.0244159	0.00614114	0.0193571	0.0267937	0.0045698	0.0146652	0.0253219	0.0141956	0.0325721	0.0197416	0.0384005	0.0154422	0.00411816	0.0404557	0.0689462
50	0.0350586	0.0100654	0.0237572	-0.00428196	0.0188262	0.0236549	0.00929302	0.00665375	0.0254598	0.0101693	0.0319706	0.0194024	0.0422347	0.0111948	0.00143364	0.0364937	0.0695407
51	0.028211	0.009103	0.022598	0.0018629	0.0177106	0.0124759	0.00658145	0.0125876	0.033325	0.0150929	0.0356482	0.0171893	0.0419292	0.0147001	0.00286597	0.0364783	0.0620964
52	0.0251499	0.00240675	0.0209647	-0.0014499	0.0146081	0.0219612	0.00763415	0.00578095	0.030172	0.0125255	0.0326217	0.0160153	0.0367477	0.0157613	-0.00105545	0.0316096	0.0668417
53	0.0286767	0.0043289	0.017922	-0.00611256	0.0164789	0.011832	0.0117411	0.0047326	0.0204221	0.0105543	0.0338194	0.0177317	0.0441022	0.0098443	-0.00597276	0.0343481	0.0679052
54	0.0229202	0.0021327	0.0162653	-0.00670565	0.0191753	0.0238125	0.0101638	0.0044489	0.023892	0.0139488	0.0305238	0.0137507	0.0346932	0.0102176	-0.00949787	0.0340841	0.0700613
55	0.0334488	-1.605e-05	0.0227687	-0.00295413	0.0157237	0.0194928	0.0031608	0.0061025	0.0201443	0.01128	0.0275721	0.0211413	0.0348576	0.0104699	-0.0040252	0.034815	0.0661642
56	0.0321553	0.0022714	0.0188642	-0.0107335	0.0168643	0.0187003	0.0109684	0.0049658	0.023359	0.00914752	0.0289664	0.0204358	0.0359367	0.00671445	-0.0101141	0.0312707	0.0601016
57	0.0281436	0.00169575	0.0242838	-0.00694728	0.0126153	0.0165718	0.0046811	0.0079266	0.0231195	0.0115938	0.0289509	0.0202272	0.0322762	0.00783165	-0.0141945	0.0336612	0.0667176
58	0.0287456	0.0003699	0.0225749	-0.0152969	0.0133404	0.0153828	0.0123474	0.0019339	0.0188425	0.00618972	0.0320509	0.0224623	0.042895	0.00816415	-0.0183315	0.0318849	0.0718453
59	0.0296467	0.0051736	0.0213983	-0.00928646	0.0143843	0.0139158	0.0087241	0.0084231	0.0213867	0.00596454	0.0266615	0.0238535	0.037236	0.00114125	-0.0173386	0.0313858	0.0683533
60	0.0327034	0.00078755	0.0190455	-0.0128235	0.0144217	0.0122687	0.00777095	0.0009526	0.0187972	0.00620061	0.0336656	0.023713	0.0373401	0.00565805	-0.0154977	0.0341724	0.067465
61	0.0316821	-0.0001301	0.021194	-0.0109213	0.0113336	0.0130944	0.0126377	0.0042962	0.0255023	0.0129236	0.0360398	0.0233331	0.0431754	0.00489095	-0.0157356	0.0352371	0.0665726
62	0.0180422	-0.0029277	0.0168617	-0.0130033	0.0151656	0.0119369	0.0097141	0.0011064	0.0259766	0.00922649	0.0343897	0.0267022	0.036642	0.0094129	-0.0119141	0.0303272	0.0718971
63	0.0331887	0.0003792	0.0198713	-0.0142729	0.0161782	0.0073223	0.0131269	0.00584725	0.0248308	0.0152901	0.0354816	0.0240531	0.0383503	0.0055182	-0.0110875	0.0335421	0.0734445
64	0.0329067	0.00125695	0.0199167	-0.0151473	0.0184722	0.0091658	0.00780025	0.0085452	0.0235102	0.00893999	0.0368726	0.0154254	0.0343253	0.00429685	-0.00908613	0.034974	0.0642523
65	0.0261584	0.00642075	0.0276895	-0.0138575	0.0190928	0.0051138	0.0122453	0.0082609	0.0219475	0.0187225	0.0350914	0.0161827	0.0348774	0.00470495	-0.0102845	0.0281283	0.0700094
66	0.0409085	0.0032444	0.02564	-0.011665	0.0163386	0.0049385	0.0181169	0.0123171	0.0237187	0.0149813	0.0350398	0.0115793	0.0327261	0.00297355	-0.0105502	0.0318435	0.0645863
67	0.0313456	0.00932895	0.027701	-0.00109032	0.0161469	0.0024975	0.0181954	0.00348045	0.025002	0.0134096	0.0426527	0.00948705	0.0391496	0.00611065	-0.0120533	0.0314785	0.0668021
68	0.0383583	0.00172575	0.0263661	0.00062275	0.0208191	0.005146	0.00480945	0.00942515	0.0272044	0.0180878	0.0362705	0.00408735	0.041338	0.00085	-0.0130086	0.029046	0.0700432
69	0.0359172	0.00631355	0.0252297	0.00675938	0.024103	0.00763398	0.00754202	0.0042701	0.0223174	0.0110996	0.0385983	0.00557955	0.0383842	0.004946	-0.00999243	0.0324345	0.0749397
70	0.033608	0.0037031	0.0321817	-0.00480724	0.0185308	0.00927176	0.00501335	0.0101132	0.0232202	0.0159816	0.0369	0.0127823	0.0361954	0.0037092	-0.0171683	0.0324002	0.0765497
71	0.0290869	0.002362	0.0330201	-0.00409005	0.0139533	0.0134565	0.00526952	0.0103382	0.0249501	0.0168504	0.0369321	0.0109133	0.0348669	0.00563195	-0.0154222	0.0334769	0.0775676
72	0.0312989	0.00426	0.0305236	0.0143044	0.0157974	0.0134644	0.00761858	0.00795055	0.0282592	0.0132887	0.0355596	0.00487105	0.040349	0.00405065	-0.0144576	0.0356697	0.0826861
73	0.0310139	0.00394216	0.0353625	-0.00625577	0.0218046	0.0172994	0.00541465	0.0113409	0.0255753	0.0137509	0.0358361	0.00910645	0.0403622	0.00554785	-0.0170738	0.0371602	0.0816867
74	0.0298654	0.0092742	0.0294099	0.00220586	0.021518	0.00926441	0.00949516	0.0125526	0.0235289	0.00981946	0.0371373	0.0164208	0.034844	0.011776	-0.0200095	0.0368507	0.0630144
75	0.0280123	0.00749872	0.0246991	-0.00478299	0.0203973	0.0110969	0.0027569	0.00950497	0.0229996	0.0104241	0.0375103	0.0128191	0.0370324	0.0111605	-0.0147169	0.0331918	0.0719928
76	0.0276731	0.00817168	0.0330384	-0.0043116	0.0218861	0.019758	0.0107482	0.0073909	0.0244671	0.0145359	0.0353241	0.0149321	0.0365461	0.0124756	-0.0128298	0.0368576	0.0761214
77	0.0304895	0.0106751	0.0241729	-0.0108785	0.0182672	0.0179382	0.0077064	0.0034821	0.0225248	0.0193216	0.0368499	0.0129294	0.033234	0.0185602	-0.00779928	0.0423934	0.0712933
78	0.029351	0.0128409	0.0334296	-0.00247606	0.0191732	0.016974	0.0101767	0.00767695	0.0270486	0.0124873	0.0400079	0.0222352	0.0294032	0.0170953	-0.00628869	0.0440885	0.0684222
79	0.0358979	0.0121517	0.0360526	-0.00595865	0.0156286	0.0205163	0.0122423	0.00999735	0.0391465	0.0156228	0.0356785	0.0167387	0.034817	0.0168661	-0.00594889	0.0451651	0.0707089
80	0.0312412	0.014712	0.0376781	-0.0025544	0.0180585	0.0123958	0.0129738	0.0055431	0.0349107	0.00735177	0.0392164	0.0237754	0.0375132	0.0210368	-0.0047373	0.0446285	0.072504
81	0.0393601	0.0133785	0.0317889	0.00903384	0.0151746	0.0147577	0.0149877	0.0109786	0.0374894	0.00971074	0.0376731	0.0278226	0.0396785	0.0165965	-0.0054766	0.0405023	0.0703249
82	0.0330489	0.0182177	0.039454	-0.00350561	0.0167498	0.0196416	0.0164065	0.00905425	0.0468335	0.00924702	0.0415308	0.016933	0.0339901	0.0217635	-0.00248754	0.0395285	0.0718096
83	0.0313015	0.0180647	0.0306952	-0.000315815	0.0178491	0.0100948	0.0122264	0.0174919	0.0331702	0.0065275	0.0413169	0.0218965	0.0403957	0.0196139	-0.00345526	0.041393	0.0666107
84	0.0314589	0.0161743	0.0334267	0.00018501	0.0189405	0.0145934	0.0113562	0.0158676	0.0469008	0.0154773	0.0429609	0.0182029	0.0419148	0.0256875	0.000785986	0.0392275	0.0650404
85	0.0277701	0.0144053	0.0382691	0.00227141	0.0161866	0.0121243	0.00891512	0.0166861	0.0517472	0.015945	0.0397212	0.025613	0.0355993	0.0236519	-0.0011968	0.045575	0.0592306
86	0.030892	0.0185525	0.0340471	0.00142271	0.0173026	0.0090076	0.0103278	0.0234621	0.047159	0.0155151	0.0431805	0.0215502	0.0432212	0.0234449	0.00185701	0.0405611	0.0643364
87	0.0306423	0.0199315	0.0382419	0.00150753	0.0174942	0.0116487	0.0140121	0.0235262	0.0410355	0.0156156	0.040355	0.0208166	0.0350187	0.0209584	0.00395676	0.0455085	0.0618044
88	0.0344211	0.0227163	0.0355804	0.00704534	0.0168519	0.0160684	0.0133471	0.0167958	0.0417462	0.0214461	0.0414742	0.0248995	0.0418254	0.0234236	0.0007973	0.0353731	0.0621826
89	0.0337693	0.0254205	0.0414339	0.00194187	0.0136729	0.0195667	0.00972647	0.0192476	0.042498	0.010957	0.0443801	0.0257843	0.0332586	0.0174438	0.00567487	0.0398516	0.0637424
90	0.0325792	0.0226702	0.0341731	0.00203817	0.0169678	0.0157784	0.00937494	0.024468	0.0470673	0.0218087	0.0403581	0.0212665	0.0410881	0.0180192	0.00375169	0.0406304	0.063633
91	0.030532	0.0238303	0.0419797	0.00482376	0.0158348	0.0222524	0.0140145	0.0224197	0.0489522	0.0259111	0.0409955	0.0233231	0.038761	0.0206073	0.00990457	0.0436824	0.0653825
92	0.0327264	0.0245898	0.0338302	0.0104712	0.0118874	0.0327823	0.0109121	0.0255421	0.0392994	0.016509	0.043456	0.025701	0.0326951	0.0145764	0.0060295	0.0382492	0.0656918
93	0.0336156	0.0246011	0.0390666	0.00731167	0.0196843	0.028312	0.0167755	0.0248803	0.0424617	0.0149395	0.0470994	0.022752	0.0370971	0.0190838	0.00960497	0.0411434	0.0622649
94	0.0351448	0.026903	0.039337	0.0104375	0.0137934	0.0414272	0.0224633	0.0231952	0.0427524	0.0146493	0.0447113	0.0202151	0.0488672	0.019419	0.00652153	0.0478033	0.0658572
95	0.03786	0.0242225	0.0412221	0.00989426	0.0166224	0.0271653	0.0226294	0.02743	0.0561322	0.0244963	0.0460106	0.0247233	0.0426242	0.0199504	0.0143298	0.0405844	0.0624834
96	0.0323296	0.0264167	0.0385475	0.0080013	0.0154314	0.0264441	0.0248341	0.0233945	0.0513349	0.020602	0.0402354	0.0212826	0.0406897	0.0185367	0.0121583	0.046025	0.0688548
97	0.0316938	0.0235093	0.0424236	0.0141948	0.0179892	0.0272053	0.0332121	0.0248213	0.045131	0.0261627	0.0454554	0.0357653	0.0450694	0.0237348	0.0162498	0.0433808	0.0709738
98	0.0287336	0.0259621	0.034124	0.00984331	0.0246326	0.0471668	0.0293549	0.018482	0.0514175	0.0257744	0.0450766	0.0303127	0.0402256	0.0260623	0.0126475	0.053384	0.0715593
99	0.0272363	0.028706	0.0399928	0.0136927	0.0202788	0.0489889	0.0384722	0.0280407	0.0532927	0.0280676	0.0483583	0.0337904	0.0474931	0.0270445	0.0224681	0.0445472	0.0729521
100	0.0340762	0.0269357	0.0439049	0.0164006	0.0237638	0.0581372	0.0341268	0.0222137	0.0499658	0.0385817	0.0455788	0.0304925	0.0387818	0.0245746	0.0142245	0.0455837	0.0740361

## Sheet: HB8
frames	16ol	17ol	18ol	19ol	26ol	26one	27ol	27one	28ol	28one	29ol	29one	6al	7al	8al	9al	air
1	0.0184937	0.0223647	0.0187054	0.0226999	0.0253774	0.0303886	0.0212157	0.0260072	0.0303892	0.0201972	0.0182653	0.0142621	0.0283051	0.03013	0.0276482	0.0245382	0.0148478
2	0.0138557	0.0160531	0.0129608	0.0169896	0.0191441	0.0259699	0.0222098	0.0221795	0.0234827	0.0138006	0.016345	0.00965984	0.0196799	0.0229535	0.0244066	0.0203121	0.0140095
3	0.0129373	0.0115091	0.0137198	0.0140639	0.0174419	0.0199498	0.0193106	0.0160268	0.0197058	0.0127524	0.0116844	0.00982634	0.0165163	0.023086	0.0205775	0.0162838	0.0109603
4	0.0109476	0.0102847	0.00834851	0.00986274	0.014986	0.0179303	0.011182	0.0153635	0.0138817	0.00960452	0.0116516	0.00968349	0.0147112	0.017465	0.0167797	0.0114711	0.00710227
5	0.0078493	0.00820072	0.0097497	0.00914371	0.0118613	0.0175783	0.0101143	0.0106551	0.0124851	0.00706247	0.00623496	0.00668382	0.00965259	0.0108857	0.0123066	0.00972608	0.0013219
6	0.00335095	0.00634445	0.0066455	0.00799481	0.00514082	0.0133354	0.00825455	0.0112323	0.00862045	0.00710961	0.00557588	0.00695171	0.00820291	0.00995559	0.0101305	0.00628284	0.0021268
7	0.0039805	0.00381055	0.00416986	0.00378267	0.00550863	0.0103139	0.00798338	0.00488438	0.00620646	0.00649692	0.00616766	0.00151281	0.0065572	0.00726953	0.00816473	0.00758778	0.00548206
8	0.00469111	0.00299022	0.00399913	0.00025747	0.00197455	0.006023	0.00482595	0.0033155	0.00666966	0.00181251	0.00321937	0.00136997	0.00451135	0.0016254	0.00267455	0.00387665	0.00324162
9	0.00171982	0.0048026	0.0025347	0.00131435	-0.000138927	0.00222441	0.00166231	0.000864545	0.001711	0.00086436	0.00125223	0.00232086	0.00318	0.00194492	0.0019667	0.0013434	0.00292671
10	-0.000714565	0.000996687	0.00014108	-0.000725889	0.000192891	-0.00044101	0.00112699	-0.000849126	-0.0011411	0.00117664	-0.00062267	-0.000273653	8.535e-06	0.00324603	0.00239629	0.00148878	-0.00108532
11	-0.00178395	-0.00339828	-0.0022414	-0.0010241	-0.000716863	-0.00271907	-0.00249032	-0.00149798	-9.2257e-05	-0.00116134	-0.000876388	-0.00184081	-0.00154583	-0.00336846	-0.00184437	0.000245395	-0.00169025
12	-0.000317807	-0.000197941	0.000825609	-0.00303703	-0.00375058	-0.00609345	2.7175e-05	-0.00231228	-0.00327316	-0.00369126	-0.00181952	-0.00112012	-0.00253573	-0.00227088	-0.00410341	-0.00220271	-0.00293256
13	-0.00453506	-0.00513598	-0.000349468	-0.00291348	-0.00260838	-0.00947477	0.00126037	-0.00355759	-0.00293142	-0.00192993	-0.00392819	-0.00263384	-0.00244654	-0.00713536	-0.00282924	-0.00298323	-0.00299361
14	-0.0004646	-0.00129204	-0.00424574	-0.00215182	-0.00597884	-0.00735727	-0.00539367	-0.00462769	-0.00613485	-0.00203809	-0.00265632	-0.000964535	-0.0052619	-0.00730696	-0.00416197	-0.0048016	-0.00401058
15	0.0001888	-0.00470323	-0.00387308	-0.00293227	-0.00673976	-0.00962016	-0.00362444	-0.00458294	-0.00495722	-0.000571772	-0.00491648	-0.00512302	-0.00021721	-0.011494	-0.00599029	-0.00538553	-0.00213691
16	-0.00148428	-0.00216423	-0.000250065	-0.00316859	-0.00504411	-0.0114058	-0.00233886	-0.00378228	-0.00486617	-0.00483528	-0.00640454	-0.00402952	-0.00191189	-0.00728546	-0.00569437	-0.00583673	-0.00588619
17	0.00354786	0.00111047	0.00061414	-0.00238282	-0.000579547	-0.00610751	0.00417368	0.00472067	3.9735e-05	0.0032879	-0.00355686	-0.00110448	0.00572214	-0.00337879	0.0018273	-0.0049765	-0.0105576
18	0.00670579	0.00324529	0.00801327	0.00271677	0.00828694	0.00377227	0.00874774	0.00812825	0.00607778	0.0122825	0.00969499	0.00415412	0.0157059	0.0071263	0.00943003	0.00101325	-0.000321534
19	0.016599	0.0151301	0.0164296	0.00843946	0.0155009	0.0087481	0.0170139	0.020839	0.0110012	0.0169515	0.0130601	0.00713221	0.019951	0.0181941	0.0196833	0.00373732	-0.00409692
20	0.0228696	0.0177144	0.014614	0.0121727	0.0229809	0.0160484	0.0216339	0.0269236	0.0161821	0.0177926	0.0170118	0.0113041	0.0270515	0.0226201	0.0249859	0.00838919	-0.00307996
21	0.0264211	0.0182001	0.0167769	0.0125825	0.0268028	0.0156257	0.0239451	0.0297885	0.0199177	0.0220086	0.0181084	0.0134278	0.0325787	0.025573	0.0235852	0.0102584	-0.00497919
22	0.0283728	0.0202386	0.0163106	0.0166815	0.0243555	0.0160134	0.0278079	0.0266458	0.0202922	0.0239033	0.0226111	0.0123981	0.0312359	0.0280241	0.0258424	0.00750519	-0.0110795
23	0.0266515	0.0175913	0.0165629	0.0146108	0.0246692	0.0159354	0.0270241	0.0310024	0.0200002	0.0241116	0.0228373	0.0118394	0.0285186	0.0244233	0.0259999	0.0076728	-0.00981682
24	0.0271557	0.0168263	0.0157594	0.0140619	0.0225691	0.00929496	0.0238912	0.028558	0.0203533	0.0216001	0.0196909	0.0114916	0.0284729	0.0236176	0.0276975	0.00833893	-0.0095813
25	0.0194613	0.0138872	0.0123776	0.00904183	0.0185901	0.00736632	0.0224452	0.0285085	0.0168249	0.0183037	0.014506	0.00857776	0.0255372	0.020692	0.022064	0.0060975	-0.00454019
26	0.0169837	0.010305	0.00774594	0.00394459	0.0161377	-0.0010208	0.0201979	0.0184412	0.0117331	0.0219099	0.0150541	0.0074205	0.0202146	0.0149901	0.0168044	0.0023571	-0.0100997
27	0.0152219	0.0049623	0.00592106	0.00452697	0.00948039	-0.00366361	0.0155325	0.0135071	0.00937285	0.0129327	0.00830023	0.002663	0.0118496	0.00831615	0.00968732	0.00113465	-0.0132478
28	0.0115929	0.00447966	-0.00110798	-0.00033739	0.00198335	-0.00931222	0.0123799	0.00582325	0.00222937	0.00939857	0.00747182	-0.00440205	0.00705035	0.00098553	0.00343036	0.0001929	-0.0109649
29	0.00517416	-0.0016762	-0.0055648	-0.00691047	0.00091255	-0.0153977	0.00701611	0.00311005	-0.00147263	0.00456365	0.00270355	-0.00783235	0.0028858	-0.00320832	-0.00213261	-0.0034948	-0.010591
30	-0.00179298	-0.00559302	-0.00958784	-0.00807286	-0.0097336	-0.0202119	-1.918e-05	-0.00249695	-0.00746892	-0.00224141	-0.00106021	-0.0159708	0.00062355	-0.00954862	-0.00768856	-0.00881277	-0.0133324
31	-0.00785691	-0.00815847	-0.0149809	-0.0111963	-0.0195267	-0.0271868	0.0002674	-0.00913222	-0.0108508	-0.00503446	-0.00557151	-0.0173053	-0.0111113	-0.0199256	-0.013336	-0.00671538	-0.0180803
32	-0.0136835	-0.0147083	-0.0180538	-0.0140208	-0.0187792	-0.0343208	-0.00917695	-0.0117561	-0.0180264	-0.0139803	-0.011363	-0.0226643	-0.0139241	-0.0218122	-0.0173679	-0.0121453	-0.0122842
33	-0.0170883	-0.0179168	-0.0214486	-0.0172258	-0.0253406	-0.0365416	-0.0111309	-0.0199486	-0.018455	-0.0208559	-0.0122523	-0.0259708	-0.0192057	-0.0298568	-0.023696	-0.0124144	-0.016643
34	-0.0197393	-0.0226718	-0.0234062	-0.0223836	-0.0290922	-0.0416405	-0.0180118	-0.0265824	-0.021262	-0.0203642	-0.0130612	-0.0299926	-0.0272375	-0.0371479	-0.0287952	-0.0172739	-0.0145068
35	-0.0265025	-0.0282506	-0.0274134	-0.0206153	-0.034794	-0.0473994	-0.0236402	-0.0317445	-0.0260741	-0.0257649	-0.0213857	-0.0373967	-0.0282048	-0.0427657	-0.033315	-0.0184137	-0.0179943
36	-0.0300585	-0.0296788	-0.0313912	-0.0245133	-0.0373044	-0.0501974	-0.0246166	-0.0382751	-0.0291088	-0.0275722	-0.0221184	-0.0384553	-0.0343369	-0.0470465	-0.0384548	-0.020675	-0.0172557
37	-0.0367829	-0.0337536	-0.0326538	-0.0274202	-0.0433383	-0.0540243	-0.0300568	-0.0423247	-0.0361605	-0.0336998	-0.0225767	-0.0436732	-0.0414062	-0.0515226	-0.0438127	-0.020969	-0.0144981
38	-0.039169	-0.034236	-0.0375518	-0.0302246	-0.0467956	-0.0600066	-0.0364787	-0.0431028	-0.0373955	-0.0385686	-0.0300117	-0.0488765	-0.0418261	-0.052345	-0.0455909	-0.0256256	-0.0167068
39	-0.0415788	-0.0370469	-0.0415712	-0.0321429	-0.0499093	-0.0628461	-0.0404967	-0.0516299	-0.0384356	-0.0436629	-0.0326364	-0.0537617	-0.0463997	-0.0574365	-0.0525099	-0.0258922	-0.0152243
40	-0.0439338	-0.0417529	-0.0388021	-0.0356096	-0.055615	-0.0661328	-0.0407114	-0.0519911	-0.0444481	-0.0473695	-0.0367906	-0.054539	-0.0518511	-0.0614669	-0.0525869	-0.0290982	-0.0181096
41	-0.0441467	-0.0425651	-0.0466994	-0.0381722	-0.0570395	-0.0639321	-0.0426952	-0.054682	-0.0435427	-0.0475095	-0.0392014	-0.0558503	-0.051331	-0.0625677	-0.0576325	-0.0317509	-0.0183606
42	-0.0499284	-0.0468227	-0.0459316	-0.0351311	-0.0588936	-0.066798	-0.0469475	-0.0572383	-0.048024	-0.0516184	-0.0395162	-0.0582725	-0.0559489	-0.0637549	-0.0620029	-0.0312353	-0.0191888
43	-0.0521307	-0.0475602	-0.051867	-0.0392227	-0.0618763	-0.0740679	-0.0516368	-0.0597697	-0.0504228	-0.0533184	-0.0425727	-0.0594165	-0.0607223	-0.0674376	-0.0629628	-0.0344026	-0.0186419
44	-0.0581359	-0.0487314	-0.050703	-0.038543	-0.0637997	-0.0700708	-0.053876	-0.0608569	-0.0526072	-0.057453	-0.0460731	-0.0637839	-0.0575807	-0.0677642	-0.065303	-0.0333222	-0.026096
45	-0.0557371	-0.0523742	-0.0487961	-0.0403258	-0.0665274	-0.0740259	-0.0526524	-0.0670606	-0.0536571	-0.0602389	-0.0462029	-0.0648434	-0.0593861	-0.0706676	-0.0631816	-0.0352187	-0.0199077
46	-0.0583122	-0.0506389	-0.0522414	-0.0403295	-0.0691636	-0.0745287	-0.0585499	-0.0658949	-0.0547984	-0.0605186	-0.0464212	-0.0652566	-0.0663336	-0.0704879	-0.0686432	-0.034994	-0.0241082
47	-0.0599395	-0.0560175	-0.0541125	-0.0436692	-0.0697429	-0.0737952	-0.0571776	-0.0643814	-0.0545246	-0.0600274	-0.0470923	-0.0706994	-0.0686931	-0.0752271	-0.0685026	-0.03714	-0.0201731
48	-0.0600888	-0.0525449	-0.053116	-0.0425621	-0.0699707	-0.075689	-0.0602178	-0.0692389	-0.0541367	-0.0648943	-0.0504585	-0.0684066	-0.0670854	-0.0734569	-0.0691813	-0.0339824	-0.0232232
49	-0.0612195	-0.0580871	-0.0529445	-0.0415638	-0.0745063	-0.0730683	-0.0591724	-0.0676203	-0.0574788	-0.0589073	-0.0488051	-0.0678889	-0.0669885	-0.0733851	-0.0693886	-0.0395669	-0.0229562
50	-0.0644407	-0.056897	-0.0573669	-0.0441917	-0.0756667	-0.0761186	-0.0576428	-0.0681636	-0.0558688	-0.0622811	-0.0493537	-0.069338	-0.0683829	-0.0726044	-0.0696784	-0.0370887	-0.0234433
51	-0.0655135	-0.0613911	-0.0561923	-0.0421405	-0.0730568	-0.0755838	-0.0631425	-0.0705309	-0.0569636	-0.061778	-0.0511861	-0.0705421	-0.0661599	-0.0735999	-0.0701858	-0.040776	-0.0251858
52	-0.0621666	-0.06203	-0.0561906	-0.0428594	-0.0746642	-0.0761552	-0.0570983	-0.0696816	-0.0585437	-0.0667669	-0.0473681	-0.0705583	-0.0697077	-0.0754742	-0.0718892	-0.0429613	-0.0190861
53	-0.0642219	-0.0560901	-0.0546457	-0.0421269	-0.0772501	-0.0767366	-0.0636624	-0.0701724	-0.0566543	-0.0676967	-0.0511691	-0.0702641	-0.0680226	-0.0770973	-0.0713928	-0.0376728	-0.0244017
54	-0.0672462	-0.0589446	-0.0524758	-0.0405215	-0.0752108	-0.0782397	-0.0623098	-0.0678887	-0.0561953	-0.0639805	-0.0485232	-0.0702425	-0.0657178	-0.0746647	-0.0708194	-0.0396574	-0.0197428
55	-0.0674458	-0.0579408	-0.0582453	-0.0437549	-0.0793568	-0.0787036	-0.0598549	-0.0666343	-0.0588649	-0.0661859	-0.05026	-0.0723254	-0.0661588	-0.070747	-0.0685368	-0.0399372	-0.0205237
56	-0.0654564	-0.056668	-0.0575251	-0.0386631	-0.073818	-0.0774679	-0.0620477	-0.0662227	-0.0574295	-0.0633617	-0.0481836	-0.0704345	-0.0656123	-0.0706873	-0.0712355	-0.0374326	-0.0206884
57	-0.0653349	-0.0548692	-0.055807	-0.0404498	-0.0741943	-0.0794122	-0.0620759	-0.0670365	-0.0574716	-0.068973	-0.0481367	-0.0672114	-0.0637733	-0.072855	-0.0676149	-0.0380767	-0.0189903
58	-0.065121	-0.0592685	-0.054274	-0.0390749	-0.074069	-0.0786456	-0.0617232	-0.067488	-0.0571392	-0.0674648	-0.0462079	-0.0686975	-0.0638307	-0.0737434	-0.0673149	-0.036234	-0.0217178
59	-0.0663255	-0.0590035	-0.0556809	-0.0373837	-0.0735319	-0.0798396	-0.0626718	-0.0638243	-0.0568963	-0.0644313	-0.0468025	-0.0673735	-0.0670726	-0.0704901	-0.0671587	-0.0378378	-0.0208206
60	-0.0660321	-0.0576545	-0.0544506	-0.0413241	-0.0723657	-0.0812375	-0.0616802	-0.0634481	-0.0585832	-0.0638017	-0.0517751	-0.0690346	-0.0587548	-0.0718089	-0.0674253	-0.0364998	-0.0186882
61	-0.0634695	-0.0583485	-0.0539458	-0.040464	-0.0728698	-0.0775805	-0.0590287	-0.0640286	-0.0559254	-0.0633061	-0.0495473	-0.0681131	-0.0600379	-0.0691916	-0.0663023	-0.0360499	-0.0186754
62	-0.0623638	-0.0618077	-0.0522632	-0.0400455	-0.0726218	-0.0759337	-0.0568653	-0.0628248	-0.0559429	-0.0638019	-0.051753	-0.0642824	-0.058096	-0.0721196	-0.0679258	-0.0373117	-0.0220122
63	-0.0631599	-0.0573566	-0.0532534	-0.0388078	-0.0725802	-0.0740036	-0.0577256	-0.0614934	-0.0569849	-0.0633451	-0.0505711	-0.0653565	-0.0594127	-0.070266	-0.0615035	-0.035352	-0.0206913
64	-0.0629093	-0.0584309	-0.0545285	-0.0378826	-0.0748263	-0.0752836	-0.0567395	-0.0590235	-0.0538498	-0.059742	-0.0471316	-0.0631404	-0.0564915	-0.0692379	-0.0628185	-0.0359034	-0.0220052
65	-0.0595451	-0.0517473	-0.0537112	-0.0410633	-0.0705765	-0.0765134	-0.0537352	-0.0596561	-0.0540193	-0.0595646	-0.0505774	-0.0615738	-0.0549262	-0.0645525	-0.0625185	-0.0336195	-0.0204901
66	-0.0622492	-0.055862	-0.0515446	-0.0351369	-0.0726283	-0.0753147	-0.0540297	-0.0552002	-0.0563179	-0.0581418	-0.0499635	-0.059637	-0.0501849	-0.0647173	-0.0609309	-0.0333096	-0.0194123
67	-0.0589066	-0.0552364	-0.0480404	-0.0353885	-0.0698989	-0.07357	-0.0502154	-0.0583566	-0.0494303	-0.0579673	-0.0497347	-0.0612516	-0.0522319	-0.0637096	-0.0605196	-0.0320804	-0.0239272
68	-0.0583174	-0.0549118	-0.0526092	-0.0364686	-0.0727281	-0.073884	-0.0469728	-0.0553275	-0.0496801	-0.0557502	-0.0473362	-0.0605314	-0.0489654	-0.0603005	-0.0585831	-0.0331698	-0.0174746
69	-0.055363	-0.0535328	-0.0467718	-0.0352946	-0.0706944	-0.0715508	-0.0488195	-0.0528516	-0.0516994	-0.0532863	-0.0480508	-0.05754	-0.0471024	-0.0604348	-0.0535978	-0.0323852	-0.0206276
70	-0.0565985	-0.0525796	-0.0469862	-0.0325215	-0.0720354	-0.0713407	-0.044981	-0.0527206	-0.048897	-0.0530386	-0.042298	-0.0574239	-0.0479898	-0.0613629	-0.0564795	-0.0319115	-0.0206757
71	-0.058585	-0.0529229	-0.0444201	-0.0336704	-0.0697926	-0.0727307	-0.0441479	-0.0495083	-0.0433222	-0.0476152	-0.0461758	-0.0564855	-0.0423683	-0.060487	-0.0539362	-0.0308894	-0.0178671
72	-0.0563403	-0.0525816	-0.0473274	-0.0307149	-0.0732961	-0.0705323	-0.0448586	-0.0490712	-0.0473071	-0.0477911	-0.0423682	-0.055205	-0.0457026	-0.0560154	-0.0520522	-0.0319784	-0.0171583
73	-0.0538302	-0.0521535	-0.0470139	-0.0329118	-0.071836	-0.0688349	-0.0466094	-0.0452683	-0.0457041	-0.0454066	-0.0415628	-0.0538591	-0.0492631	-0.0560268	-0.0490399	-0.0261769	-0.0211101
74	-0.0553233	-0.0533669	-0.0444871	-0.0331125	-0.0686951	-0.0683911	-0.0436601	-0.0443359	-0.0474555	-0.0469284	-0.0378324	-0.049805	-0.0443971	-0.0593344	-0.0490172	-0.0296006	-0.0203916
75	-0.0577354	-0.0501965	-0.045523	-0.0282714	-0.0695401	-0.0658538	-0.0454184	-0.0417698	-0.0506213	-0.0451005	-0.0403618	-0.0516476	-0.0441851	-0.0607415	-0.0487704	-0.0255017	-0.0202827
76	-0.056247	-0.0475735	-0.0429983	-0.0322225	-0.0690155	-0.0665178	-0.0435238	-0.0397581	-0.0433714	-0.041259	-0.0374333	-0.0484539	-0.0433807	-0.0550622	-0.0478085	-0.0295659	-0.019675
77	-0.054417	-0.0473614	-0.0420247	-0.0316494	-0.0700583	-0.0652014	-0.0416531	-0.0375904	-0.0413635	-0.0417771	-0.0387715	-0.0496226	-0.0440485	-0.0526748	-0.0467901	-0.0253861	-0.0196901
78	-0.0548572	-0.0472398	-0.045335	-0.0273856	-0.0649675	-0.0655581	-0.0429997	-0.0356019	-0.0438552	-0.0436971	-0.039449	-0.049069	-0.043342	-0.0542959	-0.0456409	-0.0253913	-0.0150654
79	-0.0527461	-0.0437928	-0.0431948	-0.0291171	-0.0681312	-0.0642362	-0.0455917	-0.0359708	-0.0430794	-0.040379	-0.0389473	-0.04752	-0.0418925	-0.0558736	-0.0461852	-0.0260412	-0.0181161
80	-0.0525691	-0.0437331	-0.0411419	-0.0244306	-0.0679548	-0.0652509	-0.0436152	-0.0345435	-0.0403394	-0.0426477	-0.0396569	-0.046094	-0.0437133	-0.0554149	-0.0451218	-0.0229097	-0.0194105
81	-0.0532322	-0.0449641	-0.0398268	-0.0260405	-0.0689094	-0.0634514	-0.0424689	-0.0368893	-0.0430108	-0.0384311	-0.0379302	-0.0442648	-0.0403276	-0.0548026	-0.0445222	-0.0242315	-0.0177992
82	-0.0513466	-0.0444353	-0.0414089	-0.0266333	-0.0686263	-0.0646206	-0.040855	-0.0366225	-0.0397817	-0.0387755	-0.0381066	-0.0444987	-0.0435439	-0.0537211	-0.0437078	-0.0236545	-0.015363
83	-0.0482787	-0.0417067	-0.0386758	-0.0267683	-0.0663925	-0.0643919	-0.0471332	-0.0347534	-0.0373584	-0.0390301	-0.0386394	-0.0445339	-0.0440624	-0.0552356	-0.0441119	-0.0226323	-0.0176993
84	-0.0521164	-0.0424317	-0.0411519	-0.0228826	-0.0682329	-0.0625235	-0.0450781	-0.0385704	-0.0397306	-0.0365364	-0.0367399	-0.0420549	-0.0438375	-0.0549929	-0.0436905	-0.0213393	-0.0194035
85	-0.0487288	-0.042391	-0.0345562	-0.0226894	-0.0617094	-0.0589913	-0.0445239	-0.0374597	-0.0365678	-0.0362232	-0.037414	-0.0438653	-0.0395654	-0.0567352	-0.04209	-0.0225279	-0.0164812
86	-0.0466721	-0.0423029	-0.0382906	-0.0266928	-0.0620474	-0.0551727	-0.0466666	-0.0346622	-0.0376758	-0.0323269	-0.0402516	-0.0416394	-0.0415934	-0.0547904	-0.041145	-0.0209905	-0.0158526
87	-0.047703	-0.042355	-0.0360689	-0.0251534	-0.0644468	-0.0553503	-0.0390718	-0.033708	-0.0328181	-0.0366578	-0.0417368	-0.0398966	-0.0421397	-0.050188	-0.0405558	-0.0216833	-0.0198
88	-0.0457846	-0.0426264	-0.0378165	-0.0233255	-0.0624398	-0.0558654	-0.0455315	-0.0373625	-0.0345302	-0.0398538	-0.0405472	-0.0399602	-0.041789	-0.0529975	-0.0416479	-0.020685	-0.0170296
89	-0.0421985	-0.0386737	-0.0369908	-0.0264676	-0.0621412	-0.0546631	-0.04382	-0.0378951	-0.0333314	-0.0354898	-0.038169	-0.0369582	-0.0433745	-0.0537209	-0.0412223	-0.0200368	-0.0190071
90	-0.044011	-0.0386955	-0.0375503	-0.0217179	-0.0586945	-0.0531102	-0.0428146	-0.0352712	-0.036769	-0.0363889	-0.04086	-0.0367112	-0.0421385	-0.0509494	-0.0407477	-0.0219516	-0.0181548
91	-0.04327	-0.0387108	-0.0364361	-0.022295	-0.0609078	-0.0541515	-0.0416362	-0.0377569	-0.0336632	-0.0376555	-0.0369309	-0.0378372	-0.0442561	-0.0514542	-0.0410584	-0.019182	-0.0180468
92	-0.0431163	-0.0373334	-0.0375752	-0.0239767	-0.0575763	-0.0535019	-0.0426838	-0.0392417	-0.0330785	-0.0381182	-0.0391359	-0.0354842	-0.043464	-0.0528954	-0.0412192	-0.0214034	-0.015921
93	-0.0433801	-0.0369102	-0.0360723	-0.0229821	-0.0611544	-0.0549829	-0.0436582	-0.0352287	-0.0323387	-0.0365659	-0.036567	-0.0376492	-0.0421687	-0.0542509	-0.0398544	-0.0188376	-0.0187737
94	-0.0437287	-0.034191	-0.0372357	-0.0188318	-0.0611121	-0.0523889	-0.040482	-0.036868	-0.0341493	-0.0381686	-0.038623	-0.0364064	-0.0410751	-0.0508861	-0.038782	-0.0213289	-0.0154845
95	-0.0430407	-0.0349849	-0.034402	-0.0194124	-0.0569724	-0.0560054	-0.0419453	-0.0384048	-0.0316201	-0.036617	-0.0368501	-0.0360441	-0.0438004	-0.0503015	-0.0407063	-0.0192674	-0.0141923
96	-0.0436607	-0.0396205	-0.0361315	-0.0187871	-0.0554993	-0.0536531	-0.0422042	-0.0364141	-0.0291353	-0.0368323	-0.0394073	-0.0326825	-0.0420326	-0.0504798	-0.0405393	-0.0210552	-0.0157368
97	-0.0393668	-0.0372873	-0.0318676	-0.0212535	-0.0551973	-0.0543862	-0.0385225	-0.0411962	-0.0292973	-0.040595	-0.0379729	-0.0331178	-0.0425905	-0.0496348	-0.0403553	-0.0187505	-0.0123832
98	-0.0435943	-0.034794	-0.0349746	-0.0222502	-0.0555814	-0.0504268	-0.0382775	-0.0391766	-0.0251376	-0.0406535	-0.0374427	-0.0362697	-0.0436359	-0.053619	-0.0392099	-0.0178801	-0.0131969
99	-0.0435671	-0.0365616	-0.0350992	-0.021286	-0.0539636	-0.0483493	-0.0366845	-0.0388864	-0.025622	-0.0395865	-0.0378489	-0.0349871	-0.0441462	-0.0517599	-0.0375459	-0.0170841	-0.01556
100	-0.0404339	-0.0359823	-0.0366759	-0.0219801	-0.0532021	-0.0506679	-0.0412182	-0.038661	-0.0234941	-0.0404217	-0.0409175	-0.0323123	-0.0425254	-0.0521079	-0.0376311	-0.0182315	-0.0149425
