# Supplementary material for: Multisite imaging of neural activity using a genetically encoded calcium sensor in the honey bee
Source: PLoS Biol. 2023 Jan 31;21(1):e3001984. doi: 10.1371/journal.pbio.3001984 (PMC9917304; doi:10.1371/journal.pbio.3001984)
Supplement: S7 Data — Data underlying Fig 5B. (XLSX) [file pbio.3001984.s015.xlsx]

## Sheet: HB1
frames	16ol	26one	27one	7al	8al	air
1	-0.0130112	-0.0128155	-0.00541843	-0.0134985	-0.000876974	-0.00643589
2	-0.0122644	-0.00126708	-0.0057328	-0.0130836	7.29299e-06	-0.00373967
3	-0.00203977	0.00238377	-0.00141186	0.00253726	0.0166218	0.002378
4	0.0142541	0.00981581	0.00960571	0.0015282	0.0136002	0.00642007
5	0.00763377	0.00450517	0.0116765	0.00244707	0.0170359	0.00702801
6	0.0173008	0.00966177	0.0140323	0.00478076	0.0158637	0.0125362
7	0.0179817	0.0092737	0.0154163	0.00780172	0.00359123	0.0053164
8	0.00685435	0.00814815	0.00617986	0.00786371	0.00408962	0.00292538
9	0.00617152	0.00359344	0.00618304	0.000906468	0.00263316	0.000722461
10	-0.00225997	0.00310094	0.00231596	0.00232882	0.0013332	-0.00289141
11	-0.00585354	-0.00609771	-0.0113092	-0.00365188	-0.0033737	0.00330811
12	-0.00660836	-0.00614374	-0.0110677	-0.00531448	-0.00118587	-0.000898548
13	-0.0144753	-0.0119464	-0.0122221	-0.0112464	-0.00323347	0.000482734
14	-0.015175	-0.0155351	-0.0172891	-0.0143986	-0.0123864	-0.00877854
15	-0.0221284	-0.019062	-0.0204168	-0.0205161	-0.0175518	-0.0106254
16	-0.019246	-0.0308773	-0.0328175	-0.0319044	-0.0180943	-0.0145544
17	-0.0277365	-0.0266845	-0.0265466	-0.020866	-0.0130203	-0.0203839
18	-0.0204687	-0.0238538	-0.0207236	-0.0233532	-0.0139952	-0.0235124
19	-0.0305158	-0.0308641	-0.0295974	-0.0290048	-0.0153068	-0.0285044
20	-0.0331497	-0.0351539	-0.0236064	-0.0332345	-0.0164717	-0.0376595
21	-0.0391566	-0.0429892	-0.0371176	-0.0314195	-0.023598	-0.0438695
22	-0.043078	-0.0477295	-0.0367059	-0.0449897	-0.0261498	-0.0501469
23	-0.0607	-0.0503398	-0.0515168	-0.0490984	-0.025249	-0.0590916
24	-0.0440429	-0.0641911	-0.0553259	-0.0606501	-0.0361883	-0.0631011
25	-0.0658763	-0.0696357	-0.0673694	-0.066748	-0.048463	-0.0705547
26	-0.069039	-0.0797486	-0.0686543	-0.0776743	-0.0535485	-0.0819786
27	-0.0774537	-0.0917388	-0.0870106	-0.0963922	-0.0735429	-0.0866683
28	-0.0907364	-0.0990285	-0.0945843	-0.106326	-0.071356	-0.0968456
29	-0.100177	-0.116156	-0.108954	-0.116649	-0.0862842	-0.104537
30	-0.118603	-0.122524	-0.114954	-0.123798	-0.102081	-0.111394
31	-0.130016	-0.132241	-0.132994	-0.139974	-0.108004	-0.125238
32	-0.154035	-0.145051	-0.154509	-0.152635	-0.123832	-0.13796
33	-0.148874	-0.156694	-0.167723	-0.163785	-0.12917	-0.141155
34	-0.173798	-0.172144	-0.170678	-0.179618	-0.14567	-0.149313
35	-0.182752	-0.183203	-0.176853	-0.19056	-0.161942	-0.156749
36	-0.188187	-0.186911	-0.189733	-0.201908	-0.171091	-0.162187
37	-0.194049	-0.191387	-0.208007	-0.223926	-0.179477	-0.172377
38	-0.214823	-0.20538	-0.20422	-0.233643	-0.191945	-0.175005
39	-0.224514	-0.2093	-0.220483	-0.244418	-0.198609	-0.182456
40	-0.239079	-0.216991	-0.236946	-0.25212	-0.205877	-0.192051
41	-0.254171	-0.22955	-0.251588	-0.260579	-0.212697	-0.19718
42	-0.269161	-0.227592	-0.257662	-0.266082	-0.220743	-0.203198
43	-0.271161	-0.239148	-0.272406	-0.285848	-0.226256	-0.206684
44	-0.293968	-0.251875	-0.2751	-0.290734	-0.233687	-0.213035
45	-0.295901	-0.2596	-0.283397	-0.305941	-0.240014	-0.227589
46	-0.30669	-0.264488	-0.303081	-0.31645	-0.248413	-0.224619
47	-0.321076	-0.276629	-0.301428	-0.311214	-0.264581	-0.234615
48	-0.322994	-0.282454	-0.302072	-0.322001	-0.269019	-0.238388
49	-0.345006	-0.299178	-0.302695	-0.328092	-0.264807	-0.241617
50	-0.340461	-0.292077	-0.311662	-0.329285	-0.282536	-0.246392
51	-0.355271	-0.298564	-0.306173	-0.328853	-0.294586	-0.251543
52	-0.355984	-0.298898	-0.322018	-0.339838	-0.298707	-0.26403
53	-0.37022	-0.306947	-0.318188	-0.34528	-0.304047	-0.258748
54	-0.363642	-0.301227	-0.327359	-0.343701	-0.308961	-0.269026
55	-0.363128	-0.311936	-0.33756	-0.353242	-0.315898	-0.278992
56	-0.373273	-0.316779	-0.342089	-0.366638	-0.323868	-0.275319
57	-0.378665	-0.32365	-0.342657	-0.360861	-0.323301	-0.282248
58	-0.383763	-0.323142	-0.345772	-0.374433	-0.323094	-0.28263
59	-0.380917	-0.324179	-0.347473	-0.384686	-0.33574	-0.284125
60	-0.378824	-0.326112	-0.352937	-0.381137	-0.340788	-0.2929
61	-0.383551	-0.32667	-0.351336	-0.385206	-0.338677	-0.293423
62	-0.380782	-0.329864	-0.360654	-0.392039	-0.347572	-0.289052
63	-0.381825	-0.328993	-0.360556	-0.395547	-0.345223	-0.300741
64	-0.388222	-0.337154	-0.343682	-0.408996	-0.352649	-0.300806
65	-0.381134	-0.340465	-0.342162	-0.411723	-0.357087	-0.298887
66	-0.390009	-0.339916	-0.339233	-0.412913	-0.359262	-0.298422
67	-0.378099	-0.337901	-0.34985	-0.423537	-0.367087	-0.307314
68	-0.378119	-0.346936	-0.34561	-0.418694	-0.358297	-0.303294
69	-0.388715	-0.333207	-0.337813	-0.427499	-0.35912	-0.305635
70	-0.383704	-0.335182	-0.33228	-0.42557	-0.349662	-0.314114
71	-0.389859	-0.335006	-0.336863	-0.436887	-0.358185	-0.316457
72	-0.391282	-0.334241	-0.33669	-0.434388	-0.366658	-0.310565
73	-0.387459	-0.338067	-0.33567	-0.43079	-0.374353	-0.311947
74	-0.404161	-0.338545	-0.326137	-0.437816	-0.362238	-0.319852
75	-0.398025	-0.335888	-0.321878	-0.435267	-0.367142	-0.319911
76	-0.392356	-0.338552	-0.335161	-0.422697	-0.366986	-0.321347
77	-0.399684	-0.332152	-0.3458	-0.430375	-0.375766	-0.32548
78	-0.404287	-0.330456	-0.343482	-0.423283	-0.375416	-0.319656
79	-0.392181	-0.326176	-0.340443	-0.423928	-0.383503	-0.326862
80	-0.395016	-0.33034	-0.330146	-0.43768	-0.379474	-0.326845
81	-0.398685	-0.327978	-0.336338	-0.435716	-0.395177	-0.332958
82	-0.406323	-0.333726	-0.332985	-0.437135	-0.379446	-0.340588
83	-0.394837	-0.329845	-0.329516	-0.43808	-0.382596	-0.338636
84	-0.396547	-0.339963	-0.32052	-0.435699	-0.392763	-0.331876
85	-0.396796	-0.342565	-0.323481	-0.430673	-0.402112	-0.334857
86	-0.398522	-0.339377	-0.320841	-0.430269	-0.38103	-0.339849
87	-0.403382	-0.342561	-0.329207	-0.436251	-0.377227	-0.336627
88	-0.406474	-0.351594	-0.333073	-0.429288	-0.380755	-0.335983
89	-0.404406	-0.349482	-0.330325	-0.423166	-0.375558	-0.340873
90	-0.38887	-0.354236	-0.328363	-0.420795	-0.367102	-0.338399
91	-0.397935	-0.349932	-0.338137	-0.423431	-0.371409	-0.340083
92	-0.391615	-0.356693	-0.327715	-0.41778	-0.367838	-0.341545
93	-0.391824	-0.348865	-0.327561	-0.427969	-0.351859	-0.334968
94	-0.403675	-0.360222	-0.341843	-0.42583	-0.35855	-0.342638
95	-0.393962	-0.352876	-0.332065	-0.426912	-0.350393	-0.342009
96	-0.393062	-0.35072	-0.336399	-0.429923	-0.353084	-0.345396
97	-0.392888	-0.356338	-0.337338	-0.427756	-0.344846	-0.34871
98	-0.392357	-0.355381	-0.328128	-0.413868	-0.353805	-0.33987
99	-0.392696	-0.350686	-0.331755	-0.415581	-0.352139	-0.344647
100	-0.389132	-0.353823	-0.339547	-0.409807	-0.349538	-0.340445

## Sheet: HB2
frames	16ol	26one	27one	7al	8al	air
1	-0.00730898	0.00940148	0.00757566	0.0107514	0.00791784	-0.00376285
2	-0.0165479	0.00749809	0.000619249	0.00623265	0.00159481	-0.0102851
3	-0.00285613	0.0157439	0.00208384	0.0189451	0.00543566	-0.0032832
4	0.000416848	0.0193293	0.0100377	0.0148236	0.00966376	0.0106245
5	0.0148235	0.0156045	0.00519336	0.00999571	0.00516237	0.00858585
6	0.0034646	0.0142835	0.00879075	0.0128925	0.0127259	0.00830022
7	0.00719611	0.00944442	0.00593069	0.00394484	0.0109214	0.0106517
8	0.00048609	0.00822391	0.0039263	0.00906737	0.00456238	0.0065887
9	0.00108163	0.00363194	-0.00245901	0.00224827	0.00527958	-0.00259955
10	0.0023013	0.00410428	0.00243446	0.000828277	0.000251697	0.0036148
11	-0.00447521	-0.00246728	0.00144764	-0.00432089	-0.00853359	-0.00144811
12	0.00148924	0.00328051	-0.0128007	4.67692e-05	-0.00230512	-0.0140845
13	-0.00771284	-9.60663e-05	-0.00947131	0.00467832	-0.00135996	-0.00828679
14	-0.00822611	0.00523917	-0.00446648	-0.0035696	-0.0121708	-0.0197684
15	-0.00679324	-0.00385439	-0.0114317	-0.0146018	-0.00781616	-0.0129727
16	-0.00155149	-0.00619708	-0.0131443	-0.00541578	-0.00821078	-0.00803958
17	-0.0118254	0.0021314	-0.0123627	-0.00238061	-0.0139586	-0.0160285
18	-0.0112466	-0.0133914	-0.0186747	0.0090034	-0.00288766	-0.0142185
19	-0.00726072	0.00814262	-0.00228525	0.0122424	-0.0161843	-0.018742
20	-0.0259363	0.00227731	-0.0188221	0.0150832	-0.0168777	-0.019415
21	-0.0207585	-0.00588639	-0.0223777	0.0127626	-0.0150967	-0.0290056
22	-0.0140244	-0.0072718	-0.0088849	-0.00137509	-0.00717203	-0.0255826
23	-0.0128005	-0.00105583	-0.014902	0.00440163	-0.0246516	-0.0165263
24	-0.0268891	-0.00111672	-0.0179973	0.00386316	-0.0168714	-0.019373
25	-0.0175958	-0.0208375	-0.0213421	-0.00472805	-0.0191629	-0.0245323
26	-0.0292432	-0.0100779	-0.0240316	-0.01887	-0.0291116	-0.0271323
27	-0.019738	-0.0184516	-0.0204105	-0.00647151	-0.0247496	-0.0346292
28	-0.0342458	-0.0304109	-0.0226638	-0.0181742	-0.0309139	-0.0380956
29	-0.0315613	-0.0313432	-0.0274685	-0.0176371	-0.0299522	-0.0400483
30	-0.0377034	-0.0389623	-0.0353691	-0.0263643	-0.035963	-0.0413035
31	-0.0404109	-0.0477641	-0.0384261	-0.0238297	-0.0339452	-0.0448287
32	-0.0455402	-0.0564165	-0.0388252	-0.0272259	-0.0350663	-0.0510856
33	-0.0514988	-0.0554905	-0.0525262	-0.038078	-0.0392891	-0.0495052
34	-0.0603152	-0.0628133	-0.0545697	-0.0394158	-0.0502773	-0.0492242
35	-0.0534978	-0.0760001	-0.0537196	-0.0503875	-0.0542022	-0.0521187
36	-0.0621814	-0.0674801	-0.0628196	-0.0568394	-0.0557164	-0.0541025
37	-0.0728836	-0.0771852	-0.0594147	-0.0580269	-0.0646443	-0.0534153
38	-0.0698705	-0.0891332	-0.0559922	-0.0610184	-0.067658	-0.0544571
39	-0.0811956	-0.0838443	-0.0645785	-0.0593052	-0.0702177	-0.0619932
40	-0.088085	-0.0861345	-0.0653799	-0.0636889	-0.0772932	-0.0683857
41	-0.0829566	-0.0906607	-0.0754756	-0.0684021	-0.0831143	-0.0679237
42	-0.0967364	-0.0914665	-0.0828661	-0.0700461	-0.0826184	-0.07142
43	-0.0879096	-0.0929035	-0.0817723	-0.0751945	-0.0856992	-0.0738841
44	-0.0947615	-0.0969629	-0.0865899	-0.070114	-0.0888802	-0.0730847
45	-0.10197	-0.101208	-0.089415	-0.0749588	-0.0989597	-0.0762351
46	-0.0938607	-0.094252	-0.0844504	-0.07724	-0.0938157	-0.0689379
47	-0.100467	-0.0976912	-0.092846	-0.0760487	-0.0948731	-0.071297
48	-0.0964551	-0.101577	-0.0908253	-0.0873583	-0.0956517	-0.0736169
49	-0.0985461	-0.101508	-0.0931822	-0.0874511	-0.0991744	-0.074661
50	-0.101028	-0.0947747	-0.094034	-0.0847681	-0.104346	-0.0731674
51	-0.0971498	-0.111203	-0.0923588	-0.094968	-0.104567	-0.077113
52	-0.101299	-0.100897	-0.0973738	-0.0992402	-0.10392	-0.0786336
53	-0.09937	-0.104656	-0.0946136	-0.0920706	-0.101153	-0.0732616
54	-0.0909616	-0.107341	-0.0941118	-0.0967623	-0.0990568	-0.075731
55	-0.100708	-0.107894	-0.0880372	-0.098202	-0.105149	-0.0778113
56	-0.0971835	-0.109375	-0.0930163	-0.0918652	-0.108251	-0.0773362
57	-0.0944994	-0.115508	-0.0998738	-0.0879379	-0.101083	-0.0812535
58	-0.0945738	-0.115217	-0.100672	-0.09886	-0.108513	-0.0780547
59	-0.0961133	-0.107384	-0.101827	-0.0976576	-0.104007	-0.0774664
60	-0.0947623	-0.115462	-0.106164	-0.0910342	-0.101019	-0.0754358
61	-0.0955147	-0.111334	-0.10195	-0.0862409	-0.100431	-0.0746372
62	-0.0918832	-0.111096	-0.108682	-0.0858022	-0.100118	-0.0780359
63	-0.0942256	-0.114557	-0.104972	-0.0859965	-0.103061	-0.0769846
64	-0.087811	-0.111515	-0.1027	-0.0860605	-0.0970695	-0.073899
65	-0.0945614	-0.111226	-0.106183	-0.0870092	-0.0974486	-0.0730803
66	-0.088569	-0.109233	-0.109558	-0.0934007	-0.103031	-0.0789321
67	-0.0904558	-0.113384	-0.1101	-0.0900045	-0.0866735	-0.0666256
68	-0.0826283	-0.10975	-0.10413	-0.093025	-0.095512	-0.0714985
69	-0.0893957	-0.10622	-0.112558	-0.0961108	-0.0955202	-0.0721203
70	-0.0890185	-0.108649	-0.111898	-0.0960723	-0.0958392	-0.0743674
71	-0.0904893	-0.107942	-0.105461	-0.0920618	-0.0914336	-0.0643684
72	-0.083574	-0.11104	-0.110878	-0.0923048	-0.0917606	-0.0670604
73	-0.0875165	-0.112337	-0.105764	-0.0873514	-0.088933	-0.0647788
74	-0.0850863	-0.109977	-0.113068	-0.0812124	-0.0890879	-0.0727029
75	-0.0849886	-0.111495	-0.107919	-0.0743816	-0.0933209	-0.0692566
76	-0.0857142	-0.10908	-0.112745	-0.0776557	-0.0889038	-0.0731088
77	-0.0857082	-0.108221	-0.114128	-0.0775298	-0.0903913	-0.0760678
78	-0.0872594	-0.112924	-0.11223	-0.0722325	-0.0899892	-0.0730846
79	-0.07641	-0.108815	-0.113896	-0.0845287	-0.0916175	-0.0703756
80	-0.0844956	-0.102245	-0.106663	-0.0813283	-0.095917	-0.06958
81	-0.0844135	-0.105271	-0.107313	-0.0766548	-0.0870925	-0.0686115
82	-0.0829225	-0.105314	-0.113465	-0.0778342	-0.0908535	-0.0697302
83	-0.0840013	-0.110605	-0.107392	-0.0727452	-0.0886301	-0.0726169
84	-0.0776476	-0.108159	-0.101759	-0.075547	-0.089079	-0.081107
85	-0.0781753	-0.103473	-0.10961	-0.0733068	-0.0924417	-0.0749694
86	-0.0801039	-0.108378	-0.0969186	-0.0786283	-0.0850849	-0.0738814
87	-0.0807138	-0.108497	-0.10585	-0.0774516	-0.0846222	-0.073161
88	-0.0795155	-0.103099	-0.106068	-0.0787527	-0.0918863	-0.075286
89	-0.0714504	-0.0979498	-0.0984585	-0.0777397	-0.0820343	-0.0798371
90	-0.0705847	-0.104357	-0.104671	-0.0776734	-0.0886843	-0.0802037
91	-0.0737389	-0.106595	-0.0933109	-0.0758937	-0.0890158	-0.0779609
92	-0.0783598	-0.103036	-0.0910009	-0.0801812	-0.0862446	-0.0804668
93	-0.0657476	-0.0975793	-0.0955886	-0.0768138	-0.0889919	-0.0774688
94	-0.0743246	-0.100764	-0.0962964	-0.0676059	-0.0913276	-0.0791551
95	-0.0769322	-0.0996942	-0.0945738	-0.0702954	-0.088047	-0.0829048
96	-0.0678555	-0.102894	-0.100046	-0.0698536	-0.0836732	-0.0770029
97	-0.0706568	-0.100354	-0.0961818	-0.0706402	-0.0856379	-0.0737782
98	-0.0717534	-0.0973708	-0.0907706	-0.0697441	-0.0861382	-0.0800127
99	-0.0699076	-0.0999465	-0.0871416	-0.0699702	-0.0846286	-0.0795549
100	-0.0680328	-0.101533	-0.088821	-0.0689805	-0.0847704	-0.0821473

## Sheet: HB3
frames	16ol	26one	27one	7al	8al	air
1	-0.00987804	0.0172267	-0.00375951	-0.00424011	0.0217536	0.0129055
2	-0.0117801	0.00705035	0.00603522	3.35542e-05	0.0204276	0.00890104
3	-0.00406281	0.0104606	0.0122984	-0.00467124	0.0113062	0.00842516
4	-0.00161071	0.00703079	0.00797686	-0.00784065	0.000915899	0.00502408
5	0.00350642	0.00476364	0.0119452	0.00435686	0.00554396	0.00307224
6	0.00560998	0.0101167	0.0133631	-0.000578778	0.00539947	0.00292671
7	0.00484856	0.00305587	0.00955557	0.00758665	0.0151396	0.00415575
8	0.00350867	-0.00202054	0.00943091	-0.00856228	0.01376	0.00237617
9	0.0053115	-0.00241059	0.0023808	0.00603482	-0.00641308	0.00307238
10	-0.00245811	-0.000390257	-0.004103	0.00273227	0.00241167	-0.00121918
11	-0.00104446	0.00301843	-2.70801e-05	-0.00729793	0.00448206	-0.00262396
12	-0.0112738	0.00147483	-0.00911372	-0.0039689	0.00575113	-0.00341204
13	-0.0121798	-0.00218054	-0.0102425	-0.00466133	0.00194715	-0.00627401
14	-0.0103516	0.00606114	-0.00502547	-0.0105895	0.0111559	-0.00382295
15	-0.0146631	0.00749184	-0.00721318	-0.011783	0.00530161	-0.00512216
16	-0.00396928	0.00950973	-0.00425057	-0.0138596	0.00629368	-0.00775756
17	-0.00172858	0.0105267	-0.000100178	-0.00774988	0.0127774	-0.00888916
18	-0.00629068	0.00946304	-0.00394637	-0.00441985	-0.000993799	-0.00624434
19	-0.00387175	0.0112287	-0.0100754	-0.0130127	-0.00879335	-0.0175824
20	-0.00816955	0.00988671	-0.00290192	-0.0223977	-0.000440263	-0.0105804
21	-0.00901656	0.00195288	-0.0158187	-0.0194578	-0.00954242	-0.0100451
22	-0.016058	0.0068563	-0.0225829	-0.0183759	-0.00716046	-0.0136858
23	-0.0194542	-0.00479734	-0.0319789	-0.0207171	-0.0105839	-0.0104977
24	-0.0262644	-0.00946423	-0.0336149	-0.0153687	-0.00912057	-0.014615
25	-0.0294848	-0.0190071	-0.0376202	-0.0255543	-0.0131161	-0.0192957
26	-0.0405787	-0.0261563	-0.0406476	-0.031507	-0.016876	-0.0208631
27	-0.0419179	-0.025585	-0.045354	-0.0306335	-0.0222729	-0.0211518
28	-0.0500129	-0.0410572	-0.050584	-0.0429219	-0.0373832	-0.0185736
29	-0.0518005	-0.0373219	-0.0519977	-0.0471289	-0.0419121	-0.015043
30	-0.0548268	-0.0488067	-0.0520107	-0.0520948	-0.0460762	-0.0125806
31	-0.061472	-0.0431386	-0.0594209	-0.053362	-0.0538128	-0.017725
32	-0.0596479	-0.0393483	-0.0639103	-0.0539068	-0.0637181	-0.0185481
33	-0.0648974	-0.0470366	-0.069479	-0.0612529	-0.0726704	-0.0285167
34	-0.066763	-0.0519427	-0.0765946	-0.0663796	-0.0679611	-0.0431746
35	-0.0678932	-0.0585356	-0.0789385	-0.0674909	-0.073008	-0.042471
36	-0.0756587	-0.0612931	-0.0824974	-0.075828	-0.0789014	-0.0509111
37	-0.077064	-0.0658459	-0.0854198	-0.0710964	-0.0784062	-0.0551058
38	-0.0741591	-0.0684299	-0.0879986	-0.0807509	-0.0806807	-0.0498323
39	-0.080905	-0.0707644	-0.0918805	-0.07757	-0.0865988	-0.0548282
40	-0.0812313	-0.0619941	-0.086096	-0.0797097	-0.0850391	-0.0610505
41	-0.0766847	-0.0581084	-0.0858434	-0.084005	-0.0919924	-0.059347
42	-0.0789313	-0.0738961	-0.0744652	-0.0834602	-0.0965918	-0.0656696
43	-0.0778222	-0.0787039	-0.0774775	-0.0912697	-0.101841	-0.062235
44	-0.0798658	-0.0849724	-0.0737574	-0.0844246	-0.101127	-0.0614197
45	-0.0931	-0.0823578	-0.0828915	-0.0940274	-0.103269	-0.0618899
46	-0.0903398	-0.0848754	-0.092866	-0.0876181	-0.102107	-0.0628459
47	-0.0973811	-0.0780028	-0.0898291	-0.0909447	-0.104603	-0.0549585
48	-0.0955557	-0.0750348	-0.0883679	-0.0896532	-0.103363	-0.068931
49	-0.0781634	-0.0708069	-0.0926398	-0.0927808	-0.104236	-0.0640944
50	-0.0830134	-0.0832029	-0.0805566	-0.0973289	-0.0969762	-0.0744632
51	-0.085961	-0.0868853	-0.0819835	-0.0953932	-0.105027	-0.0764733
52	-0.0934628	-0.0937023	-0.085771	-0.09475	-0.103678	-0.0732174
53	-0.0952892	-0.094487	-0.0828964	-0.105093	-0.10096	-0.0755918
54	-0.0922493	-0.0976461	-0.0857072	-0.104923	-0.0994972	-0.0817682
55	-0.100021	-0.0866877	-0.0882555	-0.104367	-0.0988291	-0.0814678
56	-0.0969092	-0.0845835	-0.0802683	-0.105477	-0.0974379	-0.0847108
57	-0.0967868	-0.0775541	-0.0807259	-0.104401	-0.0906528	-0.0838729
58	-0.0985563	-0.068631	-0.088949	-0.10612	-0.0984877	-0.0839313
59	-0.0970279	-0.0715683	-0.0864681	-0.102867	-0.0952885	-0.0803474
60	-0.10534	-0.0613527	-0.0919976	-0.100804	-0.0960599	-0.0770471
61	-0.106454	-0.0640344	-0.0886679	-0.105492	-0.10107	-0.0702015
62	-0.103905	-0.0629781	-0.0856922	-0.0997889	-0.0998844	-0.0632484
63	-0.103907	-0.0625048	-0.0822001	-0.101231	-0.0959633	-0.0513693
64	-0.100874	-0.0628599	-0.0789592	-0.102487	-0.0958045	-0.053322
65	-0.103342	-0.0652423	-0.0842972	-0.0986236	-0.0917555	-0.0542851
66	-0.0993394	-0.0771144	-0.0843311	-0.097243	-0.0838511	-0.0531125
67	-0.0982329	-0.0967717	-0.0877282	-0.10111	-0.094697	-0.0588359
68	-0.0974273	-0.0977582	-0.0839282	-0.111512	-0.0867298	-0.0574231
69	-0.101929	-0.0876374	-0.0893803	-0.102746	-0.0856481	-0.0542893
70	-0.0990402	-0.0723869	-0.0840776	-0.106938	-0.0948377	-0.0587225
71	-0.090181	-0.072857	-0.0752142	-0.101539	-0.0983797	-0.0516737
72	-0.0910186	-0.0688415	-0.0722423	-0.100734	-0.0855083	-0.051567
73	-0.0886954	-0.0678736	-0.0713979	-0.105118	-0.0913103	-0.0502275
74	-0.0861409	-0.0745265	-0.0805832	-0.0929336	-0.0883633	-0.0520393
75	-0.0903073	-0.0725751	-0.0789565	-0.102244	-0.0902763	-0.0574055
76	-0.0867024	-0.0664234	-0.0840137	-0.0993012	-0.0895626	-0.047172
77	-0.0909205	-0.066471	-0.0897463	-0.101892	-0.0970777	-0.0523729
78	-0.092927	-0.0605389	-0.0750281	-0.101745	-0.0895952	-0.0541105
79	-0.0966067	-0.0617146	-0.0825065	-0.0990221	-0.0879227	-0.052675
80	-0.0993794	-0.0593516	-0.092043	-0.09446	-0.0883096	-0.0542724
81	-0.0969069	-0.0549632	-0.0904224	-0.0980391	-0.0839584	-0.0492839
82	-0.0895094	-0.0600792	-0.0795651	-0.0960385	-0.0955055	-0.0520006
83	-0.0827685	-0.0608861	-0.066776	-0.100735	-0.0927725	-0.0507756
84	-0.0790895	-0.0600972	-0.0642346	-0.0949323	-0.0819038	-0.0443172
85	-0.0747572	-0.05278	-0.0642765	-0.0954613	-0.0760491	-0.051003
86	-0.0673411	-0.0602741	-0.0632152	-0.101344	-0.0864493	-0.0498487
87	-0.0754005	-0.0636339	-0.0598248	-0.100817	-0.0810193	-0.0444372
88	-0.0832291	-0.0668688	-0.059703	-0.100432	-0.088131	-0.0421414
89	-0.0908352	-0.0726359	-0.0577697	-0.0983292	-0.0885437	-0.047375
90	-0.0877142	-0.0786458	-0.0555698	-0.0946289	-0.0780707	-0.0524301
91	-0.0871009	-0.0839064	-0.061978	-0.0948272	-0.0700953	-0.0523881
92	-0.0806423	-0.0820604	-0.0655172	-0.0915098	-0.0589648	-0.0556085
93	-0.0829323	-0.0664654	-0.0737916	-0.0924135	-0.0594469	-0.0541838
94	-0.0865145	-0.0697977	-0.072944	-0.0961064	-0.0630968	-0.0507418
95	-0.0922804	-0.0719116	-0.0686873	-0.0938012	-0.0571671	-0.0433713
96	-0.084488	-0.0691518	-0.0661699	-0.0935387	-0.0557369	-0.0434438
97	-0.0753299	-0.0721506	-0.0592565	-0.0951397	-0.0561446	-0.0408758
98	-0.0752952	-0.0751701	-0.0616191	-0.0926206	-0.0523593	-0.0449698
99	-0.0757795	-0.06951	-0.0677318	-0.0931801	-0.0503421	-0.045961
100	-0.0791114	-0.0748118	-0.0793177	-0.0881313	-0.0616879	-0.0510023

## Sheet: HB4
frames	16ol	26one	27one	7al	8al	air
1	-0.0132538	-0.00314708	-0.015517	-0.0175583	-0.0223058	0.0064487
2	-0.0262284	-0.0121279	-0.0135985	-0.0122981	-0.0143887	0.00334189
3	-0.0136009	0.00725374	0.00137178	-0.00301621	-0.0116342	0.00664708
4	-0.0166074	0.00618174	0.0139467	-0.0039659	-0.00848606	-0.00832024
5	-0.013142	0.0244391	0.00892691	-0.00665603	-0.00357675	-0.00107341
6	-0.00800352	0.000752508	0.0170192	0.00196699	-0.012874	0.00661782
7	-0.0074106	0.0131835	0.00999144	0.000599676	-0.00973773	-0.0108086
8	-0.00236369	0.0131261	0.0150106	0.00397567	-0.0232194	-0.00924054
9	0.00219645	0.00650904	0.000596326	0.000846872	-0.0107009	-0.00814255
10	0.00220891	-0.00400088	0.00048561	0.00103094	-0.00712749	0.00261089
11	-0.00228275	-0.00115621	-0.000770091	0.00416031	0.0144307	0.00706038
12	-0.0171792	-0.0186949	0.00375205	0.00923588	0.0074034	0.000828473
13	-0.0129345	-0.00640832	0.00243825	-0.018159	-0.00134859	0.000850739
14	-0.0186682	-0.00171588	0.00537083	-0.0134704	-0.010723	-0.00525794
15	-0.0114125	-0.00282608	4.56109e-05	-0.0185062	-0.00750631	-0.00959034
16	-0.023511	-0.00829577	-0.0058118	-0.0196516	-0.0151792	-0.0125876
17	0.0055945	0.0033415	0.0183309	0.00222384	-0.00219568	-0.0155966
18	0.0213993	0.028437	0.0334731	0.0127038	0.0167416	-0.0161608
19	0.0298533	0.0399619	0.0316706	0.0128676	0.00985475	-0.0189136
20	0.0125447	0.0224223	0.0219836	0.0048737	-0.00769716	-0.0350418
21	0.0086284	0.03077	0.00437585	0.00141539	-0.00952633	-0.0301544
22	0.00144673	0.00741913	-0.00841893	-0.00563306	-0.0278406	-0.0349557
23	-0.0357596	-0.0289421	-0.0331614	-0.0146858	-0.0272702	-0.0408072
24	-0.0484326	-0.048707	-0.0372809	-0.0359064	-0.0437431	-0.052999
25	-0.0645434	-0.0597326	-0.0636446	-0.0503987	-0.0460292	-0.0556598
26	-0.07146	-0.0682382	-0.0656569	-0.0625581	-0.0618109	-0.0625097
27	-0.0807912	-0.0666712	-0.0884169	-0.0688527	-0.0736405	-0.0629199
28	-0.0810386	-0.089376	-0.0930798	-0.0816211	-0.0848068	-0.0794655
29	-0.0947258	-0.0971669	-0.106368	-0.0947356	-0.0926761	-0.0840145
30	-0.110651	-0.107945	-0.120793	-0.111129	-0.105801	-0.0936422
31	-0.119667	-0.111389	-0.131873	-0.120849	-0.110533	-0.0934273
32	-0.129329	-0.131044	-0.146286	-0.119909	-0.12785	-0.0980313
33	-0.13717	-0.137021	-0.153732	-0.135984	-0.132512	-0.108344
34	-0.148912	-0.140946	-0.16409	-0.150211	-0.136413	-0.112428
35	-0.162454	-0.146192	-0.169284	-0.158251	-0.151026	-0.13126
36	-0.18198	-0.159778	-0.182656	-0.174437	-0.157317	-0.140722
37	-0.189489	-0.157884	-0.195211	-0.180056	-0.151039	-0.14915
38	-0.197914	-0.175118	-0.206289	-0.195009	-0.163003	-0.147042
39	-0.201547	-0.179351	-0.208832	-0.195074	-0.170975	-0.147478
40	-0.208169	-0.187615	-0.21493	-0.208577	-0.1661	-0.156331
41	-0.220496	-0.187682	-0.215684	-0.213608	-0.174664	-0.160328
42	-0.219518	-0.204891	-0.210232	-0.22242	-0.184297	-0.159616
43	-0.228176	-0.209865	-0.230147	-0.224804	-0.191962	-0.169515
44	-0.233811	-0.207544	-0.228208	-0.22783	-0.194332	-0.167211
45	-0.239266	-0.233038	-0.236769	-0.221583	-0.20589	-0.177928
46	-0.236904	-0.239094	-0.233076	-0.208744	-0.214701	-0.181322
47	-0.237165	-0.245867	-0.240841	-0.20866	-0.212989	-0.181425
48	-0.241235	-0.244482	-0.241629	-0.223975	-0.224006	-0.184682
49	-0.244823	-0.254157	-0.249786	-0.241217	-0.236607	-0.187711
50	-0.246095	-0.253186	-0.249733	-0.252763	-0.245175	-0.202733
51	-0.245098	-0.260374	-0.259107	-0.256181	-0.2364	-0.197009
52	-0.246664	-0.266271	-0.271333	-0.256615	-0.243836	-0.195761
53	-0.249185	-0.269979	-0.261751	-0.255249	-0.224515	-0.212523
54	-0.25013	-0.273764	-0.273512	-0.254008	-0.230189	-0.217165
55	-0.252464	-0.274547	-0.268649	-0.25908	-0.251153	-0.207529
56	-0.245886	-0.283221	-0.269095	-0.252337	-0.25052	-0.211543
57	-0.265123	-0.274602	-0.272117	-0.255117	-0.251198	-0.216335
58	-0.268927	-0.273089	-0.27112	-0.255885	-0.255604	-0.215081
59	-0.267366	-0.285236	-0.291623	-0.244701	-0.256739	-0.223232
60	-0.266594	-0.273201	-0.287113	-0.245117	-0.259537	-0.221726
61	-0.2709	-0.271053	-0.282841	-0.244464	-0.258401	-0.222372
62	-0.270692	-0.264022	-0.268454	-0.24814	-0.255997	-0.230461
63	-0.26805	-0.284863	-0.257658	-0.240915	-0.263328	-0.216686
64	-0.265965	-0.28572	-0.261421	-0.24306	-0.266578	-0.225639
65	-0.270445	-0.290691	-0.270819	-0.236515	-0.254761	-0.216085
66	-0.272357	-0.291332	-0.269883	-0.235934	-0.233185	-0.225395
67	-0.264636	-0.294322	-0.264392	-0.231531	-0.235824	-0.232282
68	-0.25821	-0.289037	-0.26302	-0.222251	-0.247715	-0.223054
69	-0.260968	-0.286387	-0.258682	-0.235436	-0.250818	-0.233727
70	-0.270636	-0.287266	-0.246895	-0.217475	-0.263361	-0.220695
71	-0.272186	-0.28542	-0.253554	-0.217895	-0.268416	-0.228341
72	-0.272732	-0.285162	-0.25481	-0.21546	-0.265669	-0.228529
73	-0.269363	-0.279629	-0.260633	-0.206017	-0.273467	-0.232274
74	-0.273925	-0.276069	-0.272076	-0.195888	-0.263026	-0.214114
75	-0.269026	-0.268416	-0.270515	-0.206973	-0.26289	-0.214256
76	-0.268917	-0.271487	-0.281983	-0.20106	-0.255791	-0.213229
77	-0.274764	-0.263259	-0.287792	-0.2093	-0.255202	-0.209775
78	-0.275669	-0.270473	-0.282871	-0.209506	-0.25908	-0.214564
79	-0.270865	-0.277058	-0.28306	-0.204109	-0.250996	-0.215923
80	-0.276223	-0.268383	-0.288969	-0.212443	-0.254413	-0.21197
81	-0.267782	-0.282545	-0.289527	-0.197799	-0.253682	-0.217055
82	-0.272892	-0.280704	-0.266711	-0.20097	-0.253501	-0.2122
83	-0.262358	-0.27705	-0.259923	-0.18731	-0.239259	-0.209041
84	-0.265048	-0.272932	-0.26719	-0.184843	-0.244166	-0.210466
85	-0.263784	-0.272225	-0.270752	-0.181178	-0.246007	-0.212826
86	-0.262402	-0.2666	-0.270599	-0.194949	-0.240392	-0.217495
87	-0.265456	-0.237884	-0.270401	-0.19278	-0.253837	-0.220378
88	-0.263253	-0.247621	-0.279056	-0.196971	-0.257961	-0.215006
89	-0.256237	-0.278312	-0.273754	-0.191899	-0.253902	-0.212361
90	-0.260758	-0.283429	-0.259538	-0.191428	-0.253564	-0.216953
91	-0.259626	-0.285241	-0.265656	-0.177559	-0.257115	-0.217217
92	-0.25731	-0.282032	-0.267964	-0.183428	-0.248126	-0.211545
93	-0.258989	-0.285056	-0.259958	-0.183666	-0.246671	-0.216648
94	-0.259283	-0.281807	-0.265307	-0.173994	-0.249446	-0.216037
95	-0.258261	-0.264062	-0.277952	-0.183416	-0.249545	-0.211487
96	-0.25686	-0.269096	-0.281055	-0.176216	-0.256091	-0.205789
97	-0.261257	-0.269274	-0.271318	-0.175708	-0.258163	-0.199838
98	-0.258644	-0.270356	-0.277666	-0.170202	-0.250438	-0.207342
99	-0.256769	-0.273369	-0.279924	-0.170789	-0.254624	-0.202189
100	-0.256676	-0.273535	-0.278477	-0.176553	-0.247446	-0.202518

## Sheet: HB5
frames	16ol	26one	27one	7al	8al	air
1	0.00774223	0.0249563	0.0248742	0.0183671	0.0409463	0.0200885
2	0.0152832	0.0219133	0.0195914	0.0123053	0.0395554	0.0212641
3	0.0124429	0.0245371	0.013441	0.0187306	0.0392936	0.0214066
4	0.0061575	0.0186418	0.0200895	0.018654	0.0330239	0.0191381
5	0.00438284	0.0147786	0.00920925	0.0120107	0.030074	0.0173019
6	0.00457211	0.0158252	0.0154388	0.015907	0.0137983	0.0105739
7	0.00440865	0.0105488	0.0159468	0.00244111	0.0317541	0.0156969
8	0.0033724	0.0154453	0.012448	0.00648049	0.00573231	-0.000151619
9	0.000693355	0.00219462	-0.000818473	0.000889481	-0.00386279	0.00825523
10	-0.00106061	0.00393134	-0.0052802	0.00151526	0.00442189	0.00121001
11	-0.00237691	-0.00582594	0.00443118	-0.00354104	0.00282712	-0.00798324
12	0.00453763	-0.0107272	-0.0129728	-0.0067757	0.00352064	0.000981779
13	0.00554565	-0.00649698	-0.00188416	-0.00488523	0.00874901	-0.00723207
14	0.003644	-0.0169414	-0.0184707	-0.0138139	0.00520019	-0.00626652
15	0.00718526	-0.00870482	-0.011265	-0.0138225	-0.00085524	-0.0110398
16	-0.0073625	-0.0176005	-0.0188274	-0.0245783	-0.00364564	-0.0212736
17	-0.00392682	-0.0169875	-0.0130105	-0.0197433	0.00117242	-0.0273271
18	-0.000590674	-0.00949507	-0.00311527	-0.0229254	0.00122269	-0.023255
19	-0.00236998	-0.0217683	-0.0196101	-0.0187073	-0.00292074	-0.0319275
20	-0.00833073	-0.0224742	-0.0155415	-0.0236727	-0.00204141	-0.0308291
21	-0.00200305	-0.0204639	-0.00699723	-0.029667	-0.00318261	-0.0344626
22	-0.0052532	-0.035979	-0.0223456	-0.0317958	-0.00772626	-0.0376357
23	-0.0164867	-0.0456713	-0.0201066	-0.0421163	-0.00839029	-0.0401244
24	-0.0159482	-0.0351938	-0.0149964	-0.0369148	-0.0114826	-0.0499983
25	-0.0162954	-0.0508299	-0.0242977	-0.0473303	-0.00990945	-0.0477158
26	-0.0377308	-0.0473655	-0.0251166	-0.0561492	-0.0126208	-0.0593617
27	-0.0272205	-0.0638736	-0.0352675	-0.0511491	-0.0233933	-0.0514038
28	-0.0451507	-0.0682739	-0.0351316	-0.0672619	-0.026615	-0.0606331
29	-0.0448897	-0.0549976	-0.046649	-0.0673871	-0.0229411	-0.0629911
30	-0.0464275	-0.0763857	-0.0362925	-0.0832776	-0.0320047	-0.0588328
31	-0.0536902	-0.0655243	-0.0640002	-0.0851636	-0.0382223	-0.0746835
32	-0.0544882	-0.0795623	-0.0576558	-0.0864168	-0.0427037	-0.0685962
33	-0.0617303	-0.0815322	-0.0757604	-0.101102	-0.0442333	-0.0740061
34	-0.05924	-0.080338	-0.0767987	-0.0962209	-0.0520458	-0.0706288
35	-0.0747939	-0.0860637	-0.0710983	-0.10478	-0.0549301	-0.0737511
36	-0.0696814	-0.0992665	-0.0819798	-0.109427	-0.0638675	-0.0787885
37	-0.087197	-0.103953	-0.0866636	-0.119793	-0.0666123	-0.0820438
38	-0.0810522	-0.107051	-0.0765699	-0.117822	-0.0719213	-0.0835883
39	-0.0880909	-0.105339	-0.097203	-0.127464	-0.0681107	-0.0822129
40	-0.0848283	-0.117196	-0.0935267	-0.131218	-0.0752186	-0.0865655
41	-0.0891753	-0.120922	-0.101244	-0.133369	-0.0785219	-0.0895966
42	-0.0946712	-0.117729	-0.0931891	-0.135255	-0.0793082	-0.087125
43	-0.0960799	-0.124362	-0.0940323	-0.1346	-0.0941282	-0.0948472
44	-0.0987433	-0.118242	-0.101646	-0.143349	-0.0809081	-0.0947108
45	-0.106527	-0.119571	-0.0954933	-0.14437	-0.0885876	-0.0947506
46	-0.103094	-0.127609	-0.100371	-0.151662	-0.0771545	-0.0960552
47	-0.100565	-0.126546	-0.102437	-0.146756	-0.0952364	-0.0950311
48	-0.100456	-0.131185	-0.0988204	-0.149986	-0.0891854	-0.0970858
49	-0.109356	-0.127389	-0.101399	-0.153785	-0.0895234	-0.0999732
50	-0.103074	-0.133104	-0.0966829	-0.159918	-0.0935047	-0.0980989
51	-0.103886	-0.121535	-0.0999589	-0.161576	-0.0898311	-0.0999683
52	-0.103706	-0.125963	-0.0981982	-0.156762	-0.0956088	-0.101345
53	-0.108279	-0.123831	-0.103538	-0.158854	-0.0906504	-0.10161
54	-0.09793	-0.135372	-0.0969481	-0.157954	-0.0924364	-0.101287
55	-0.108836	-0.119932	-0.0988085	-0.163963	-0.100073	-0.107208
56	-0.108426	-0.128814	-0.0965798	-0.1598	-0.082535	-0.104531
57	-0.101889	-0.129646	-0.0937217	-0.170349	-0.0914594	-0.104735
58	-0.118052	-0.118633	-0.100819	-0.165196	-0.0916452	-0.106538
59	-0.107873	-0.120795	-0.097925	-0.164668	-0.0902798	-0.106322
60	-0.101577	-0.123882	-0.0989227	-0.171877	-0.0929396	-0.10577
61	-0.111347	-0.13259	-0.101391	-0.162988	-0.0919676	-0.106573
62	-0.103218	-0.113733	-0.105732	-0.172123	-0.0995698	-0.108021
63	-0.106842	-0.121715	-0.100701	-0.170912	-0.0903739	-0.107257
64	-0.0998718	-0.120054	-0.0963223	-0.168861	-0.0938752	-0.109888
65	-0.101631	-0.128748	-0.098139	-0.170502	-0.0933559	-0.107788
66	-0.10191	-0.121714	-0.0901268	-0.170584	-0.0859927	-0.116323
67	-0.104522	-0.126615	-0.0973582	-0.168409	-0.0897712	-0.113787
68	-0.108024	-0.124681	-0.0824047	-0.173007	-0.0863026	-0.112468
69	-0.114328	-0.117619	-0.0896729	-0.172532	-0.0954933	-0.109256
70	-0.111769	-0.126184	-0.087125	-0.17526	-0.0862476	-0.108714
71	-0.0940673	-0.120379	-0.0893021	-0.171226	-0.093314	-0.110675
72	-0.102008	-0.124463	-0.0955145	-0.179672	-0.087982	-0.10737
73	-0.0970149	-0.124682	-0.0863517	-0.171778	-0.0919934	-0.111881
74	-0.0955551	-0.125612	-0.0921011	-0.174408	-0.0937794	-0.107521
75	-0.10247	-0.13313	-0.0903429	-0.167771	-0.0822629	-0.108675
76	-0.0984888	-0.121646	-0.0935313	-0.175045	-0.0907111	-0.113088
77	-0.0936448	-0.124997	-0.0920455	-0.171069	-0.0809622	-0.109093
78	-0.0993434	-0.124172	-0.0925047	-0.175235	-0.0902814	-0.112919
79	-0.0985333	-0.127548	-0.0903737	-0.1761	-0.0793869	-0.109282
80	-0.0918619	-0.123849	-0.0869749	-0.175121	-0.0897767	-0.105884
81	-0.0978768	-0.126704	-0.0925762	-0.17767	-0.0858856	-0.107706
82	-0.0962259	-0.126455	-0.0964497	-0.175377	-0.0853899	-0.110586
83	-0.0933371	-0.122265	-0.0939609	-0.173305	-0.0843402	-0.109392
84	-0.103377	-0.124862	-0.0908687	-0.176033	-0.0784154	-0.106412
85	-0.0930788	-0.119801	-0.0964348	-0.170486	-0.090569	-0.111191
86	-0.094515	-0.12878	-0.0934306	-0.1681	-0.0777758	-0.110316
87	-0.0985585	-0.120203	-0.0892796	-0.167845	-0.0930231	-0.109092
88	-0.0949108	-0.117351	-0.0998933	-0.166076	-0.0871181	-0.10957
89	-0.0960397	-0.12286	-0.0947573	-0.162497	-0.107247	-0.11182
90	-0.0947243	-0.117464	-0.0908304	-0.170766	-0.094293	-0.107057
91	-0.0969702	-0.122506	-0.0978294	-0.170106	-0.0907497	-0.108414
92	-0.0918996	-0.117359	-0.0971928	-0.167758	-0.0935103	-0.109603
93	-0.101502	-0.117814	-0.0962235	-0.171126	-0.108097	-0.109884
94	-0.0908986	-0.123351	-0.0895036	-0.163606	-0.100168	-0.110042
95	-0.0961512	-0.117651	-0.0916678	-0.170338	-0.0929461	-0.108025
96	-0.0910167	-0.115102	-0.0958765	-0.168779	-0.0938903	-0.112631
97	-0.0926011	-0.11787	-0.082314	-0.168403	-0.0922301	-0.108981
98	-0.094045	-0.116044	-0.0892478	-0.170022	-0.0909777	-0.114504
99	-0.0923999	-0.108534	-0.092057	-0.166853	-0.0963424	-0.101736
100	-0.0929069	-0.115058	-0.0930114	-0.173098	-0.0991313	-0.110486

## Sheet: HB6
frames	16ol	26one	27one	7al	8al	air
1	0.0112087	-0.0113612	0.0122621	0.0176983	0.0181154	0.00880543
2	-0.00873786	-0.0175268	-0.00475714	0.00423219	0.00147127	-0.00664674
3	-0.0110762	-0.0099472	0.0131865	0.00671253	0.00486436	0.00921585
4	0.0114275	0.00324248	-0.00403207	0.000441903	0.00849288	0.0100401
5	0.0125472	-0.00210526	0.0145873	0.000956825	0.0171583	0.00535889
6	0.0119504	0.00264043	0.0122478	0.00106075	0.0155847	0.000277763
7	0.000945049	0.0029849	0.00125222	0.00569401	0.000694167	0.0104504
8	0.00271118	0.00247635	0.00520581	-0.00656441	0.00834209	0.00342151
9	0.0038815	0.00111273	0.00298878	0.00233959	0.00193296	0.00411224
10	0.00695351	0.00841897	-0.00504627	0.00351908	0.00247669	-0.00316159
11	-0.00836518	-0.00863919	0.000107688	-0.00666327	-0.00176266	0.00206353
12	0.00269221	-0.00304369	-0.00804416	-0.00427397	-0.00190602	-0.0119734
13	-0.00754674	-0.0141015	-0.00849633	-0.00496162	0.0192474	-0.0159577
14	-0.0117969	-0.00316954	-0.00408949	-0.0217213	0.00843	-0.00719769
15	-0.0160348	-0.0104646	-0.0109375	-0.010638	0.00426811	-0.0099972
16	0.00161535	-0.0125022	-0.0176694	-0.00970093	0.00181394	-0.0155328
17	-0.0153734	-0.0332107	-0.0252215	-0.0199373	-0.0081412	-0.0241927
18	0.00357293	-0.0177402	-0.00499438	0.00860862	0.000278789	-0.0253186
19	0.0134055	-0.021953	-0.00926099	-0.00129087	-0.00294785	-0.0304196
20	0.00383733	-0.0233751	-0.0242971	-0.0119021	-0.00625225	-0.0309866
21	-2.11559e-05	-0.0189563	-0.0260329	0.000684179	-0.00993837	-0.0416462
22	-0.0118195	-0.0409968	-0.0270693	-0.00776265	-0.00653248	-0.0410595
23	-0.000609215	-0.026751	-0.0456481	-0.016771	-0.0280494	-0.0354788
24	-0.0175511	-0.0468823	-0.0552777	-0.0230387	-0.0262716	-0.0433896
25	-0.0197779	-0.0443276	-0.0434258	-0.01682	-0.034494	-0.0359885
26	-0.0273872	-0.044249	-0.0571469	-0.0323155	-0.0377523	-0.0429127
27	-0.030519	-0.0657132	-0.0690863	-0.0318917	-0.046913	-0.0457442
28	-0.0516253	-0.0689254	-0.0728978	-0.0445375	-0.0479792	-0.0512129
29	-0.0535882	-0.073019	-0.081696	-0.0513029	-0.0491947	-0.0590238
30	-0.0703681	-0.0634373	-0.0928518	-0.0677211	-0.0643848	-0.0572959
31	-0.0725677	-0.0781102	-0.101439	-0.0602565	-0.0700831	-0.0541754
32	-0.075691	-0.080242	-0.106612	-0.0761165	-0.0798026	-0.0513564
33	-0.0843754	-0.0805989	-0.0950578	-0.0814272	-0.0843799	-0.0611548
34	-0.0977149	-0.0916971	-0.124558	-0.0952672	-0.0996128	-0.0617269
35	-0.0935073	-0.0962393	-0.117265	-0.101131	-0.101297	-0.0578471
36	-0.100249	-0.0993707	-0.126766	-0.105154	-0.10725	-0.0652139
37	-0.0980072	-0.108718	-0.128588	-0.0957943	-0.120198	-0.0644658
38	-0.102048	-0.0978658	-0.127504	-0.110107	-0.121043	-0.0674335
39	-0.10951	-0.099424	-0.140754	-0.0973518	-0.127904	-0.0727314
40	-0.114832	-0.102141	-0.144469	-0.116056	-0.131005	-0.0651324
41	-0.122839	-0.08834	-0.14009	-0.111028	-0.131914	-0.070361
42	-0.131381	-0.100777	-0.148202	-0.121388	-0.133837	-0.0782094
43	-0.11483	-0.106391	-0.150106	-0.129223	-0.14064	-0.07564
44	-0.126396	-0.12817	-0.164303	-0.127787	-0.153375	-0.0819264
45	-0.119269	-0.118492	-0.155901	-0.131339	-0.154689	-0.0773339
46	-0.136941	-0.128675	-0.169534	-0.129238	-0.144686	-0.0802362
47	-0.129782	-0.110282	-0.161576	-0.129067	-0.148544	-0.0785536
48	-0.139287	-0.12376	-0.170259	-0.127383	-0.15663	-0.0720469
49	-0.139091	-0.125357	-0.164454	-0.137735	-0.161207	-0.0791244
50	-0.141751	-0.12263	-0.175112	-0.12797	-0.169236	-0.0754688
51	-0.142326	-0.129723	-0.172779	-0.133454	-0.173434	-0.0705593
52	-0.14841	-0.121049	-0.17569	-0.134093	-0.165651	-0.0704724
53	-0.135469	-0.12497	-0.175066	-0.147602	-0.167206	-0.0715596
54	-0.148804	-0.130988	-0.172498	-0.138261	-0.15924	-0.0787234
55	-0.144019	-0.120934	-0.172686	-0.140399	-0.163542	-0.0814413
56	-0.139694	-0.125784	-0.180708	-0.151528	-0.166598	-0.0742497
57	-0.135235	-0.130167	-0.179203	-0.15229	-0.150086	-0.0841794
58	-0.138725	-0.115624	-0.175582	-0.134856	-0.150167	-0.0807616
59	-0.128008	-0.11981	-0.182821	-0.144205	-0.149545	-0.0742548
60	-0.137223	-0.117387	-0.184013	-0.138467	-0.146329	-0.0731912
61	-0.125279	-0.124666	-0.167965	-0.143255	-0.157027	-0.0779847
62	-0.120904	-0.11858	-0.180968	-0.134239	-0.151355	-0.0823017
63	-0.134116	-0.127854	-0.184326	-0.118462	-0.139875	-0.0719618
64	-0.124026	-0.123362	-0.176216	-0.116041	-0.161673	-0.0808737
65	-0.121466	-0.114997	-0.17696	-0.127635	-0.147144	-0.0777002
66	-0.115324	-0.102758	-0.177777	-0.123287	-0.153754	-0.0800863
67	-0.126869	-0.120965	-0.177073	-0.116034	-0.149867	-0.0754929
68	-0.11152	-0.129393	-0.176946	-0.11477	-0.145117	-0.0753771
69	-0.114187	-0.125174	-0.175536	-0.101528	-0.150057	-0.0726798
70	-0.107392	-0.120236	-0.180633	-0.1102	-0.145267	-0.0800941
71	-0.107479	-0.118586	-0.168982	-0.120256	-0.141462	-0.0799715
72	-0.106468	-0.116001	-0.158561	-0.108015	-0.136125	-0.0827901
73	-0.104494	-0.118049	-0.170016	-0.109258	-0.142088	-0.0830992
74	-0.0983576	-0.117765	-0.177135	-0.101043	-0.13615	-0.0845278
75	-0.101848	-0.116746	-0.164727	-0.104792	-0.133698	-0.0694687
76	-0.107303	-0.121537	-0.169675	-0.114396	-0.133496	-0.0820068
77	-0.108511	-0.111409	-0.167446	-0.10439	-0.11648	-0.078954
78	-0.105201	-0.129387	-0.17174	-0.0931361	-0.107535	-0.0747437
79	-0.10558	-0.125599	-0.179255	-0.095507	-0.116799	-0.0737847
80	-0.100862	-0.117624	-0.175547	-0.0911674	-0.12637	-0.0699171
81	-0.112898	-0.120284	-0.18047	-0.0989184	-0.125291	-0.070417
82	-0.0961728	-0.121675	-0.174639	-0.0882559	-0.114425	-0.0731093
83	-0.0965361	-0.11545	-0.166237	-0.0984122	-0.116812	-0.0694905
84	-0.0847446	-0.110315	-0.172465	-0.0936054	-0.117752	-0.0748393
85	-0.094393	-0.115225	-0.174875	-0.099943	-0.117168	-0.0748205
86	-0.0933927	-0.111493	-0.170372	-0.0915093	-0.114022	-0.079286
87	-0.102957	-0.0990612	-0.172132	-0.0878136	-0.115466	-0.0746083
88	-0.0958831	-0.11084	-0.163433	-0.0841511	-0.116621	-0.0760468
89	-0.104264	-0.111541	-0.168952	-0.0846131	-0.117597	-0.0736231
90	-0.105789	-0.105279	-0.163945	-0.0784606	-0.113592	-0.0692639
91	-0.101152	-0.110352	-0.157983	-0.0873715	-0.110268	-0.0727656
92	-0.104783	-0.112795	-0.164459	-0.0813186	-0.1115	-0.0716511
93	-0.0962646	-0.114218	-0.164505	-0.0884277	-0.110982	-0.0743087
94	-0.085877	-0.112147	-0.153094	-0.0753843	-0.105938	-0.0691304
95	-0.0997117	-0.11018	-0.167277	-0.077078	-0.0956108	-0.0709096
96	-0.0976656	-0.10884	-0.162321	-0.0817733	-0.103223	-0.0702441
97	-0.0984729	-0.107232	-0.158198	-0.0884567	-0.0961136	-0.0702356
98	-0.0973388	-0.108909	-0.160601	-0.0819317	-0.0834813	-0.076628
99	-0.103097	-0.0984624	-0.157678	-0.0786097	-0.0962292	-0.0707389
100	-0.0846605	-0.105256	-0.163465	-0.0872095	-0.0943746	-0.0594265
