# Supplementary material for: Multisite imaging of neural activity using a genetically encoded calcium sensor in the honey bee
Source: PLoS Biol. 2023 Jan 31;21(1):e3001984. doi: 10.1371/journal.pbio.3001984 (PMC9917304; doi:10.1371/journal.pbio.3001984)
Supplement: S8 Data — From Guerrieri and colleagues [49]. Data underlying S6 Fig. (XLSX) [file pbio.3001984.s016.xlsx]

## Sheet: Feuil1
Behavioral distances	16ol	17ol	18ol	19ol	26ol	27ol	28ol	29ol	26one	27one	28one	29one	6al	7al	8al	9al
16ol	0	65.47462695	104.8164865	143.6375412	67.69842168	65.75048182	112.1896841	119.2153841	122.0498182	95.94465965	107.9737719	154.9324676	110.6285073	132.3987945	158.9006995	150.1354907
17ol	65.47462695	0	79.66851475	124.9013127	88.26814385	67.43006383	80.16076891	86.49795703	128.4756806	94.01840725	103.1005269	139.2691201	103.7212293	123.7070292	130.0051142	116.1774127
18ol	104.8164865	79.66851475	0	97.17979488	120.4175181	104.3649194	75.73447743	67.19958014	157.703002	114.2799572	106.4055412	96.10086252	113.9318208	126.2236793	104.4670385	88.25947838
19ol	143.6375412	124.9013127	97.17979488	0	164.870214	153.7001734	116.1988346	69.79271513	160.4825233	143.1060285	126.4744537	121.7053505	152.8584681	155.4945319	126.0871121	79.98607243
26ol	67.69842168	88.26814385	120.4175181	164.870214	0	79.30951632	130.4883247	132.040126	102.4337138	92.01149536	121.1118355	174.6099113	139.665986	161.3877922	184.0720104	172.7981882
27ol	65.75048182	67.43006383	104.3649194	153.7001734	79.30951632	0	111.7187408	115.4099102	140.9345459	99.80170312	118.9823845	160.8362627	115.910589	150.2920794	161.1826635	148.5793408
28ol	112.1896841	80.16076891	75.73447743	116.1988346	130.4883247	111.7187408	0	91.13320336	162.9061327	116.4314659	100.2818288	101.4247018	131.5460794	146.8624403	124.8206024	116.8251657
29ol	119.2153841	86.49795703	67.19958014	69.79271513	132.040126	115.4099102	91.13320336	0	148.8650364	121.0014623	116.6806714	116.6165178	134.0567107	142.6769425	111.2131878	70.6679729
26one	122.0498182	128.4756806	157.703002	160.4825233	102.4337138	140.9345459	162.9061327	148.8650364	0	83.46473565	117.4809309	175.8497202	154.6422198	163.5403188	183.3218071	173.316967
27one	95.94465965	94.01840725	114.2799572	143.1060285	92.01149536	99.80170312	116.4314659	121.0014623	83.46473565	0	61.74623879	125.0166943	105.3565055	118.863046	133.8443123	135.2149586
28one	107.9737719	103.1005269	106.4055412	126.4744537	121.1118355	118.9823845	100.2818288	116.6806714	117.4809309	61.74623879	0	86.62026289	115.1421784	118.6101946	124.1575954	116.2933584
29one	154.9324676	139.2691201	96.10086252	121.7053505	174.6099113	160.8362627	101.4247018	116.6165178	175.8497202	125.0166943	86.62026289	0	141.1901163	137.5844945	99.59548752	99.63467378
6al	110.6285073	103.7212293	113.9318208	152.8584681	139.665986	115.910589	131.5460794	134.0567107	154.6422198	105.3565055	115.1421784	141.1901163	0	55.99973969	98.36259594	121.9414798
7al	132.3987945	123.7070292	126.2236793	155.4945319	161.3877922	150.2920794	146.8624403	142.6769425	163.5403188	118.863046	118.6101946	137.5844945	55.99973969	0	87.46476187	120.7757829
8al	158.9006995	130.0051142	104.4670385	126.0871121	184.0720104	161.1826635	124.8206024	111.2131878	183.3218071	133.8443123	124.1575954	99.59548752	98.36259594	87.46476187	0	71.68750151
9al	150.1354907	116.1774127	88.25947838	79.98607243	172.7981882	148.5793408	116.8251657	70.6679729	173.316967	135.2149586	116.2933584	99.63467378	121.9414798	120.7757829	71.68750151	0
From [1]
References
1. Guerrieri F, Schubert M, Sandoz J-C, Giurfa M. Perceptual and Neural Olfactory Similarity in Honeybees. PLoS Biol. 2005;3: e60. doi:10.1371/journal.pbio.0030060
