# Supplementary material for: Multisite imaging of neural activity using a genetically encoded calcium sensor in the honey bee
Source: PLoS Biol. 2023 Jan 31;21(1):e3001984. doi: 10.1371/journal.pbio.3001984 (PMC9917304; doi:10.1371/journal.pbio.3001984)
Supplement: S9 Data — (ZIP) [file pbio.3001984.s017.zip › publication Plos Biology/27ol.srt]

1
00:00:01,950 --> 00:00:02,600
ODOR
